# Supplementary material for: Predictive biomarkers for 5-fluorouracil and oxaliplatin-based chemotherapy in gastric cancers via profiling of patient-derived xenografts
Source: Nat Commun. 2021 Aug 10;12:4840. doi: 10.1038/s41467-021-25122-4 (PMC8355375; doi:10.1038/s41467-021-25122-4)
Supplement: Supplementary file 4 — Supplementary Dataset 1 [file 41467_2021_25122_MOESM4_ESM.xlsx]

## Sheet: Data S1
Supplementary Dataset 1. Profile of somatic mutations in oncogenes determined based on OncoKB.
	SJ-G182		SJ-G067		SJ-G222		SJ-G064		SJ-G127		SJ-G213		SJ-G042		SJ-G187		SJ-G220		SJ-G263		SJ-G284		SJ-G311		SJ-G362		SJ-G140		SJ-G221		SJ-G304		SJ-G141		SJ-G033		SJ-G088		SJ-G114		SJ-G129		SJ-G250		SJ-G399
gene	T	X	T	X	T	X	T	X	T	X	T	X	T	X	T	X	T	X	T	X	T	X	T	X	T	X	T	X	T	X	T	X	T	X	T	X	T	X	T	X	T	X	T	X	T	X
ARID1A
RNF43
KMT2D
CUX1
INPPL1
ARID4A
AXIN2
KRAS
BLM
HLA-A
HLA-B
TP53BP1
PIK3R1
CREBBP
KMT2B
ATR
KMT2C
PTEN
FAT1
TEP1
MSH3
RECQL
PIK3CA
FANCD2
CIC
AXIN1
KMT2A
ZFHX3
CASP8
CD58
MAP2K1
JARID2
BCORL1
PTPRS
TP53
BAP1
MGA
FBXW7
APC
CHEK1
EPHA7
SPEN
SMAD4
IRF1
BRIP1
PIK3R3
ATM
CTCF
SCG2
SMARCA4
FUBP1
INHA
NBN
TGFBR1
PPP6C
BRCA2
SPRED1
FLCN
ERF
RHOA
CDKN2A
CYLD
BCL10
FBXO11
ATXN7
EGFR
TSC1
CDKN1B
SLX4
TOP1
LZTR1
ATRX
MLH1
MSH6
TP63
CDS1
ECT2L
ARID1B
ESCO2
PTCH1
PTPRD
PPM1D
TCF4
NOTCH3
TGFBR2
TET2
GRIN2A
ERBB2
NOTCH4
MRE11A
NF1
CDK12
CDH1
NRAS
SMO
INPP4B
XRCC2
JAK1
PTPRT
SESN1
RAD50
NOTCH1
TET1
B2M
ASXL1
ARID3A
RECQL4
RASA1
RTEL1
CTNNB1
DDX3X
* Shared: Black. PDX tumor-only: Blue. Patient tumor-only: Orange.
