# Supplementary material for: Predictive biomarkers for 5-fluorouracil and oxaliplatin-based chemotherapy in gastric cancers via profiling of patient-derived xenografts
Source: Nat Commun. 2021 Aug 10;12:4840. doi: 10.1038/s41467-021-25122-4 (PMC8355375; doi:10.1038/s41467-021-25122-4)
Supplement: Supplementary file 5 — Supplementary Dataset 2 [file 41467_2021_25122_MOESM5_ESM.xlsx]

## Sheet: Data S2
Supplementary Dataset 2. List of 123 differentially expressed genes between responders and non-responders used to develop a responsiveness prediction model.
Gene name	up-regulated group	Log2FC (N/R)	30-gene model	P-value in Patient tumors	P-value in PDX tumors
GABRP	R	-3.68858		5.41328e-05	0.000152597
ADRA2A	R	-3.31436	v	0.00366691	0.00213368
TNNI2	R	-3.09529		0.000278973	0.00119343
ALDH3A1	R	-2.80681	v	0.00887033	9.52306e-06
CXCL11	R	-2.71137		0.00158591	0.00743844
FYB	R	-2.61703		0.0154363	0.00866082
IDO1	R	-2.5045		0.000351186	0.0274243
MFSD4	R	-2.41504		0.00260416	0.000240458
DOK7	R	-2.14506	v	0.000844282	0.00265419
MSLN	R	-2.07117	v	0.0061949	0.00212572
LGALS2	R	-2.05958		0.00197742	0.0353861
DUOX1	R	-2.03199		0.000189171	0.00113625
PLA2G10	R	-2.02881	v	0.0352705	0.00206195
VNN1	R	-2.00963		0.000846867	0.0249897
SFTA2	R	-1.91108		0.0374894	0.00317934
IFI44L	R	-1.86271		0.0165228	0.0410146
PDZK1IP1	R	-1.8184		0.0270312	0.0136416
HRASLS2	R	-1.69564		0.00185877	0.0195745
AK1	R	-1.64153		0.0351933	0.00572181
POU5F1	R	-1.59557	v	0.00375481	0.00252227
TMC8	R	-1.51477		0.0167715	0.0157805
TNFSF10	R	-1.48457		0.00571441	0.0107096
GPRIN2	R	-1.46376	v	0.01725	0.0199499
SUSD2	R	-1.40047		0.00524209	0.0189462
SMIM5	R	-1.39759	v	0.0341518	0.0022261
RAPGEFL1	R	-1.31425		0.0365321	0.0185663
KCNE3	R	-1.31088	v	0.0197691	0.0235463
TMPRSS2	R	-1.29081	v	0.0274592	0.00655224
CATSPERB	R	-1.28426	v	0.000123486	0.0348397
RAB26	R	-1.27858		0.0114542	0.0199125
BIK	R	-1.25001	v	0.0296385	0.00251483
SPNS3	R	-1.24199	v	0.0147343	0.00935856
RHBDL1	R	-1.21848		0.00204947	0.010263
ANKRD22	R	-1.20278	v	0.0213735	0.0242436
PLCH1	R	-1.19189	v	0.0401295	0.00639745
PFKFB2	R	-1.16256		0.000366955	0.0078082
MDM2	R	-1.12356		0.00914563	0.0123645
GPT2	R	-1.09564		0.0115926	0.0182628
ADAP1	R	-1.07093		0.0401501	0.0162827
C8G	R	-1.05042		0.000126231	0.036185
ZNF697	N	1.00177		0.0145925	0.015833
STX2	N	1.08152	v	0.0119628	0.000653737
PBX3	N	1.09031	v	2.94069e-05	0.0132595
C2orf27A	N	1.14031	v	0.00258489	0.00842927
MLLT11	N	1.16151		0.00385941	0.0118488
SLC22A4	N	1.21422	v	0.0174429	0.0185108
SPHK1	N	1.25543		0.00160979	0.0208507
DLG4	N	1.32586		0.00147671	0.0269634
MFAP4	N	1.33696		0.000777945	0.00902928
FZD1	N	1.39188		0.00221641	0.0277498
TMEM65	N	1.40008	v	0.0339795	0.00165811
MMD	N	1.41215		0.0141302	0.00205228
LOXL2	N	1.45962		6.05709e-06	0.0115021
TMEM158	N	1.48684		0.000197788	0.0383551
EMILIN1	N	1.49391		0.0441292	0.00735178
VASN	N	1.51667		0.0155093	0.0152055
SCARF2	N	1.52258		0.000174268	0.0190442
C17orf97	N	1.53923		0.0331745	0.00800138
ZCCHC24	N	1.61165		0.00395867	0.0284699
LMOD1	N	1.63091		0.00630737	0.0441186
SOGA1	N	1.6499	v	0.0130718	0.0317683
COL6A1	N	1.66521		0.00301847	0.0316945
HSPA2	N	1.73314		5.09341e-05	0.023729
ITGA1	N	1.74486	v	0.00131671	0.0198224
COL1A1	N	1.81338		0.00504077	0.0166834
CMTM3	N	1.85276		0.00519073	0.0271459
FSCN1	N	1.86734		1.46917e-05	0.039293
NR2F1	N	1.88532	v	0.00118308	0.0262257
TUBA1A	N	1.93504		6.93852e-06	0.00114492
SNAI1	N	1.93913		0.00334543	0.00606142
PDLIM4	N	1.97204	v	0.00170243	0.045694
MRGPRF	N	1.98235		0.0194042	0.015955
LTBP2	N	2.07383		0.00557895	0.00077268
NRP1	N	2.08222		0.00512167	0.0155735
SLC2A3	N	2.15275		0.0203353	0.0290869
BARX1	N	2.18011		0.00578576	0.046735
FBN1	N	2.19941		0.00221501	0.00337853
NES	N	2.20861		0.00406503	0.0207147
SERPINF1	N	2.22703		0.00160936	0.00211094
SYDE1	N	2.24782		0.000256717	0.00190601
COL6A3	N	2.25561		0.000124624	0.0179193
ARHGEF25	N	2.27911		3.41984e-07	0.0154684
MFAP2	N	2.32244	v	0.000482078	0.0368226
HTRA1	N	2.32443	v	0.000160984	0.00582107
DCN	N	2.3607		0.00116891	0.032554
COL1A2	N	2.41165		0.0020369	0.0379958
SRPX2	N	2.50756	v	0.000646312	0.00109615
FGFR1	N	2.54769		1.10586e-05	0.0154827
FBLN2	N	2.55502		0.00363863	0.0181039
SULF1	N	2.57938		0.0318223	0.0127599
THBS2	N	2.58106		0.00168202	0.000188178
DPYSL3	N	2.58415		2.22755e-06	0.0253187
CHST15	N	2.60111		0.00309487	0.0114543
PDPN	N	2.60728		0.00444017	0.04467
RAB31	N	2.60796		0.0028017	0.0136663
COL3A1	N	2.63274		0.000703645	0.0130314
HSPB6	N	2.64691		0.00968857	0.00717654
TGFBI	N	2.65572		2.01891e-05	0.00572814
CHST11	N	2.66191		0.000499196	0.00145603
HSPB8	N	2.66531		0.00013433	0.022443
CPE	N	2.72757		0.000218574	0.0142441
FKBP10	N	2.74943	v	0.00542261	0.00424601
SERPINE1	N	2.80509		0.00121074	0.000428876
AEBP1	N	2.82205		0.0302025	0.00538105
PTN	N	2.83614		0.0134822	0.0260172
MMP9	N	2.83637		0.0044373	0.000403383
ALDH1A3	N	2.89192		0.009107	0.000254555
PDLIM3	N	2.89332		3.86358e-08	0.0175548
CNN1	N	3.04016		3.61124e-05	0.00538853
CTHRC1	N	3.06468		0.00938108	0.00175664
PDGFRA	N	3.10526		0.016104	0.00112385
SMOC2	N	3.15546		4.09813e-06	0.016204
POSTN	N	3.20974		0.00305228	0.0109986
GPX7	N	3.24149		4.99992e-05	0.00883414
C11orf96	N	3.2563		0.00142585	0.00169917
MRC2	N	3.27258	v	0.000152234	7.77998e-06
DKK3	N	3.42163		2.55857e-05	0.000369111
ANTXR1	N	3.47452		9.13784e-05	0.00069577
TNC	N	3.68563		9.23934e-07	2.35631e-05
FHL1	N	3.96335		3.31741e-05	1.16766e-05
IGFBP5	N	4.26481		0.000175951	0.000138918
COL6A2	N	4.46934	v	0.000180353	4.22681e-05
CCL18	N	4.61307		0.0176951	0.000247392
* Two-sided wald test for P-values comparing responder and non-responder.
