# Supplementary material for: Predictive biomarkers for 5-fluorouracil and oxaliplatin-based chemotherapy in gastric cancers via profiling of patient-derived xenografts
Source: Nat Commun. 2021 Aug 10;12:4840. doi: 10.1038/s41467-021-25122-4 (PMC8355375; doi:10.1038/s41467-021-25122-4)
Supplement: Supplementary file 7 — Source Data [file 41467_2021_25122_MOESM7_ESM.zip]

Archive with 24 entries (23 files):
- Source data/
- Source data/Figure 1b.txt
- Source data/Figure 1e.txt
- Source data/Figure 2b.txt
- Source data/Figure 2c.txt
- Source data/Figure 2d.txt
- Source data/Figure 3a.txt
- Source data/Figure 3b.txt
- Source data/Figure 4b.txt
- Source data/Figure 4c.txt
- Source data/Figure 4e.txt
- Source data/Figure 5a.txt
- Source data/Figure 5e.txt
- Source data/Figure 5f.txt
- Source data/Figure 5g.txt
- Source data/Source_Data.Suppelmentary Fig 10a.xlsx
- Source data/Source_Data.Suppelmentary Fig 12d-f.xlsx
- Source data/Source_Data.Suppelmentary Fig 13a.xlsx
- Source data/Source_Data.Suppelmentary Fig 13c.xlsx
- Source data/Source_Data.Suppelmentary Fig 3a.xlsx
- Source data/Source_Data.Suppelmentary Fig 3b.xlsx
- Source data/Source_Data.Suppelmentary Fig 3c.xlsx
- Source data/Source_Data.Suppelmentary Fig 4.xlsx
- Source data/Source_Data.Suppelmentary Fig 7c.xlsx
