# Supplementary material for: Predictive biomarkers for 5-fluorouracil and oxaliplatin-based chemotherapy in gastric cancers via profiling of patient-derived xenografts
Source: Nat Commun. 2021 Aug 10;12:4840. doi: 10.1038/s41467-021-25122-4 (PMC8355375; doi:10.1038/s41467-021-25122-4)
Supplement: Supplementary file 7 — Source Data [file 41467_2021_25122_MOESM7_ESM.zip › Source data/Figure 1b.txt]

Xenograft ID	%TGI	PDX response
SJ-G018	0.43	Intermetdiate
SJ-G033	0.18	Non-responder
SJ-G042	0.78	Responder
SJ-G064	0.88	Responder
SJ-G067	0.84	Responder
SJ-G080	0.38	Intermetdiate
SJ-G082	0.38	Intermetdiate
SJ-G088	0.25	Non-responder
SJ-G114	0.33	Non-responder
SJ-G127	0.72	Responder
SJ-G129	0.33	Non-responder
SJ-G140	0.29	Non-responder
SJ-G141	0.22	Non-responder
SJ-G170	0.50	Intermetdiate
SJ-G182	0.79	Responder
SJ-G187	0.79	Responder
SJ-G209	0.24	Intermetdiate
SJ-G210	0.62	Intermetdiate
SJ-G213	0.70	Responder
SJ-G220	0.96	Responder
SJ-G221	0.35	Non-responder
SJ-G222	0.76	Responder
SJ-G247	0.34	Intermetdiate
SJ-G250	0.07	Non-responder
SJ-G263	0.84	Responder
SJ-G284	0.70	Responder
SJ-G304	0.17	Non-responder
SJ-G311	0.85	Responder
SJ-G345	0.24	Intermetdiate
SJ-G362	0.92	Responder
SJ-G399	-0.01	Non-responder
SJ-IMX47	0.35	Non-responder
