# Supplementary material for: Predictive biomarkers for 5-fluorouracil and oxaliplatin-based chemotherapy in gastric cancers via profiling of patient-derived xenografts
Source: Nat Commun. 2021 Aug 10;12:4840. doi: 10.1038/s41467-021-25122-4 (PMC8355375; doi:10.1038/s41467-021-25122-4)
Supplement: Supplementary file 7 — Source Data [file 41467_2021_25122_MOESM7_ESM.zip › Source data/Figure 2b.txt]

Sample	PDX response	Clock-like processes	Tabbaco chewing	APOBEC 3A/B cytosine deamination	defective DNA MMR	defective base exision repair	defective BRCA1/2, Homologous recombination repair	Infidelity of polymerase eta activity	UV exposure	possibly associated with 5-FU response
SJ-G187	R	37.7%	0.0%	7.2%	0.0%	0.0%	48.8%	0.0%	0.0%	0.0%
SJ-G127	R	92.1%	0.0%	0.0%	0.0%	0.0%	0.0%	0.0%	0.0%	7.9%
SJ-G284	R	13.5%	0.0%	0.0%	10.1%	0.0%	0.0%	0.0%	0.0%	0.0%
SJ-G042	R	40.0%	0.0%	0.0%	11.6%	0.0%	0.0%	0.0%	0.0%	0.0%
SJ-G263	R	48.9%	0.0%	14.0%	4.8%	0.0%	28.5%	0.0%	0.0%	0.0%
SJ-G067	R	33.9%	0.0%	0.0%	56.8%	0.0%	0.0%	0.0%	0.0%	0.0%
SJ-G064	R	26.0%	11.9%	0.0%	49.3%	0.0%	0.0%	0.0%	0.0%	2.2%
SJ-G222	R	0.0%	0.0%	0.0%	30.9%	41.5%	0.0%	0.0%	0.0%	0.0%
SJ-G182	R	19.7%	8.4%	0.0%	67.3%	0.0%	0.0%	0.0%	4.5%	0.0%
SJ-G362	R	12.1%	14.2%	0.0%	62.6%	0.0%	0.0%	11.1%	0.0%	0.0%
SJ-G213	R	0.0%	15.1%	0.0%	69.7%	0.0%	0.0%	0.0%	4.1%	3.1%
SJ-G220	R	72.1%	0.0%	0.0%	11.9%	0.0%	0.0%	0.0%	0.0%	10.5%
SJ-G311	R	8.8%	0.0%	0.0%	4.8%	0.0%	0.0%	0.0%	0.0%	10.3%
SJ-G221	NR	34.3%	0.0%	0.0%	46.3%	0.0%	0.0%	0.0%	0.0%	0.0%
SJ-G114	NR	22.3%	0.0%	0.0%	5.3%	0.0%	0.0%	0.0%	0.0%	0.0%
SJ-G141	NR	82.3%	0.0%	0.0%	9.9%	0.0%	0.0%	0.0%	7.8%	0.0%
SJ-G088	NR	81.0%	0.0%	0.0%	0.0%	0.0%	0.0%	0.0%	0.0%	7.0%
SJ-G250	NR	18.1%	0.0%	3.5%	6.6%	0.0%	0.0%	0.0%	7.6%	0.0%
SJ-IMX47	NR	16.2%	0.0%	3.0%	7.9%	0.0%	0.0%	0.0%	9.2%	8.9%
SJ-G033	NR	25.1%	0.0%	0.0%	0.0%	0.0%	0.0%	0.0%	0.0%	3.4%
SJ-G399	NR	59.5%	7.8%	11.3%	21.3%	0.0%	0.0%	0.0%	0.0%	0.0%
SJ-G140	NR	30.9%	0.0%	0.0%	61.3%	0.0%	0.0%	0.0%	0.0%	0.0%
SJ-G304	NR	14.5%	12.9%	0.0%	72.6%	0.0%	0.0%	0.0%	0.0%	0.0%
SJ-G129	NR	5.1%	0.0%	40.9%	5.9%	0.0%	36.7%	0.0%	0.0%	4.5%
