# Supplementary material for: Predictive biomarkers for 5-fluorouracil and oxaliplatin-based chemotherapy in gastric cancers via profiling of patient-derived xenografts
Source: Nat Commun. 2021 Aug 10;12:4840. doi: 10.1038/s41467-021-25122-4 (PMC8355375; doi:10.1038/s41467-021-25122-4)
Supplement: Supplementary file 7 — Source Data [file 41467_2021_25122_MOESM7_ESM.zip › Source data/Figure 2c.txt]

Sample	PDX	ID2	ID7	ID9
SJ-G220	R	0.163309994	0	0.077384769
SJ-G213	R	0.566658222	0.133205529	0.050549483
SJ-G362	R	0.574029248	0.17339394	0
SJ-G182	R	0.566596346	0.201897574	0
SJ-G067	R	0.578437559	0.143725669	0
SJ-G064	R	0.585681692	0.125776148	0
SJ-G263	R	0.211407666	0	0.258710906
SJ-G284	R	0.231919652	0	0.151701766
SJ-G311	R	0.203650655	0	0.177171525
SJ-G127	R	0.190323348	0	0.179764079
SJ-G042	R	0.189265265	0	0.247302764
SJ-G187	R	0.111888549	0	0
SJ-G222	R	0.146730145	0	0
SJ-G221	N	0.406736197	0.063166824	0
SJ-G140	N	0.45594103	0.077987265	0
SJ-G304	N	0.565186477	0.138532881	0
SJ-G399	N	0.227052645	0	0.088105134
SJ-G250	N	0.200966501	0	0.21809059
SJ-IMX47	N	0.112479604	0	0.132233233
SJ-G129	N	0.211150308	0	0.257074438
SJ-G141	N	0.286851625	0	0.186093911
SJ-G033	N	0.051754099	0	0.456267191
SJ-G088	N	0.205471433	0	0.313473781
SJ-G114	N	0.254435358	0	0.262549583
