# Supplementary material for: Predictive biomarkers for 5-fluorouracil and oxaliplatin-based chemotherapy in gastric cancers via profiling of patient-derived xenografts
Source: Nat Commun. 2021 Aug 10;12:4840. doi: 10.1038/s41467-021-25122-4 (PMC8355375; doi:10.1038/s41467-021-25122-4)
Supplement: Supplementary file 7 — Source Data [file 41467_2021_25122_MOESM7_ESM.zip › Source data/Figure 2d.txt]

Gene_Name	R_Amp_Frequency	NR_Amp_Frequency	Two-way Fisher's Exact Test P-value
H3F3A	62%	18%	0.047
ETV1	8%	55%	0.023
PLAG1	62%	100%	0.041
MAF	38%	82%	0.047
