# Supplementary material for: Predictive biomarkers for 5-fluorouracil and oxaliplatin-based chemotherapy in gastric cancers via profiling of patient-derived xenografts
Source: Nat Commun. 2021 Aug 10;12:4840. doi: 10.1038/s41467-021-25122-4 (PMC8355375; doi:10.1038/s41467-021-25122-4)
Supplement: Supplementary file 7 — Source Data [file 41467_2021_25122_MOESM7_ESM.zip › Source data/Figure 3a.txt]

NAME	NES	p_val	group
HALLMARK_ANGIOGENESIS	1.737	0.018	PDX_NR
HALLMARK_ANGIOGENESIS	2.063	0	PT_NR
HALLMARK_WNT_BETA_CATENIN_SIGNALING	1.567	0.028	PDX_NR
HALLMARK_WNT_BETA_CATENIN_SIGNALING	1.478	0.033	PT_NR
KEGG_BIOSYNTHESIS_OF_UNSATURATED_FATTY_ACIDS	1.614	0.027	PDX_R
KEGG_BIOSYNTHESIS_OF_UNSATURATED_FATTY_ACIDS	1.148	0.296	PT_R
KEGG_DRUG_METABOLISM_CYTOCHROME_P450	1.507	0.058	PDX_R
KEGG_DRUG_METABOLISM_CYTOCHROME_P450	1.272	0.247	PT_R
KEGG_ECM_RECEPTOR_INTERACTION	1.882	0.004	PDX_NR
KEGG_ECM_RECEPTOR_INTERACTION	2.001	0.004	PT_NR
KEGG_FATTY_ACID_METABOLISM	1.437	0.078	PDX_R
KEGG_FATTY_ACID_METABOLISM	1.373	0.158	PT_R
KEGG_METABOLISM_OF_XENOBIOTICS_BY_CYTOCHROME_P450	1.618	0.018	PDX_R
KEGG_METABOLISM_OF_XENOBIOTICS_BY_CYTOCHROME_P450	1.302	0.236	PT_R
PID_ILK_PATHWAY	1.598	0.025	PDX_NR
PID_ILK_PATHWAY	1.657	0.033	PT_NR
PID_INTEGRIN3_PATHWAY	1.746	0.023	PDX_NR
PID_INTEGRIN3_PATHWAY	1.878	0.014	PT_NR
PID_SYNDECAN_1_PATHWAY	1.952	0.006	PDX_NR
PID_SYNDECAN_1_PATHWAY	2.056	0.004	PT_NR
REACTOME_ECM_PROTEOGLYCANS	1.985	0.002	PDX_NR
REACTOME_ECM_PROTEOGLYCANS	2.131	0	PT_NR
REACTOME_MET_ACTIVATES_PTK2_SIGNALING	1.872	0	PDX_NR
REACTOME_MET_ACTIVATES_PTK2_SIGNALING	1.748	0.025	PT_NR
REACTOME_MITOCHONDRIAL_CALCIUM_ION_TRANSPORT	1.604	0.036	PDX_R
REACTOME_MITOCHONDRIAL_CALCIUM_ION_TRANSPORT	1.238	0.237	PT_R
REACTOME_MITOCHONDRIAL_FATTY_ACID_BETA_OXIDATION	1.677	0.008	PDX_R
REACTOME_MITOCHONDRIAL_FATTY_ACID_BETA_OXIDATION	1.583	0.045	PT_R
REACTOME_NON_INTEGRIN_MEMBRANE_ECM_INTERACTIONS	1.729	0.022	PDX_NR
REACTOME_NON_INTEGRIN_MEMBRANE_ECM_INTERACTIONS	1.795	0.024	PT_NR
REACTOME_SYNDECAN_INTERACTIONS	1.81	0.006	PDX_NR
REACTOME_SYNDECAN_INTERACTIONS	1.861	0.014	PT_NR
REACTOME_TIGHT_JUNCTION_INTERACTIONS	1.538	0.047	PDX_R
REACTOME_TIGHT_JUNCTION_INTERACTIONS	1.572	0.042	PT_R
