# Supplementary material for: Predictive biomarkers for 5-fluorouracil and oxaliplatin-based chemotherapy in gastric cancers via profiling of patient-derived xenografts
Source: Nat Commun. 2021 Aug 10;12:4840. doi: 10.1038/s41467-021-25122-4 (PMC8355375; doi:10.1038/s41467-021-25122-4)
Supplement: Supplementary file 7 — Source Data [file 41467_2021_25122_MOESM7_ESM.zip › Source data/Figure 3b.txt]

gene name	significantly up-regulated in patient tumor group	significantly up-regulated in PDX tumor group
AEBP1	NR	NR
ALDH1A3	NR	NR
ANTXR1	NR	NR
ARHGEF25	NR	NR
BARX1	NR	NR
C11orf96	NR	NR
C17orf97	NR	NR
C2orf27A	NR	NR
CCL18	NR	NR
CHST11	NR	NR
CHST15	NR	NR
CMTM3	NR	NR
CNN1	NR	NR
COL1A1	NR	NR
COL1A2	NR	NR
COL3A1	NR	NR
COL6A1	NR	NR
COL6A2	NR	NR
COL6A3	NR	NR
CPE	NR	NR
CTHRC1	NR	NR
DCN	NR	NR
DKK3	NR	NR
DLG4	NR	NR
DPYSL3	NR	NR
EMILIN1	NR	NR
FBLN2	NR	NR
FBN1	NR	NR
FGFR1	NR	NR
FHL1	NR	NR
FKBP10	NR	NR
FSCN1	NR	NR
FZD1	NR	NR
GPX7	NR	NR
HSPA2	NR	NR
HSPB6	NR	NR
HSPB8	NR	NR
HTRA1	NR	NR
IGFBP5	NR	NR
ITGA1	NR	NR
LMOD1	NR	NR
LOXL2	NR	NR
LTBP2	NR	NR
MFAP2	NR	NR
MFAP4	NR	NR
MLLT11	NR	NR
MMD	NR	NR
MMP9	NR	NR
MRC2	NR	NR
MRGPRF	NR	NR
NES	NR	NR
NR2F1	NR	NR
NRP1	NR	NR
PBX3	NR	NR
PDGFRA	NR	NR
PDLIM3	NR	NR
PDLIM4	NR	NR
PDPN	NR	NR
POSTN	NR	NR
PTN	NR	NR
RAB31	NR	NR
SCARF2	NR	NR
SERPINE1	NR	NR
SERPINF1	NR	NR
SLC22A4	NR	NR
SLC2A3	NR	NR
SMOC2	NR	NR
SNAI1	NR	NR
SOGA1	NR	NR
SPHK1	NR	NR
SRPX2	NR	NR
STX2	NR	NR
SULF1	NR	NR
SYDE1	NR	NR
TGFBI	NR	NR
THBS2	NR	NR
TMEM158	NR	NR
TMEM65	NR	NR
TNC	NR	NR
TUBA1A	NR	NR
VASN	NR	NR
ZCCHC24	NR	NR
ZNF697	NR	NR
JAM3	NR	R
NEXN	NR	R
A4GALT	NR
ACKR3	NR
ACTA2	NR
ACTG2	NR
ADAM19	NR
ADAMTS1	NR
AKAP12	NR
AKT3	NR
ALDOC	NR
AMOTL1	NR
ANGPTL2	NR
ANGPTL4	NR
ANTXR2	NR
ANXA6	NR
AOC3	NR
AP1S2	NR
APBB1	NR
ARMCX1	NR
ARMCX2	NR
ASPN	NR
ATP8B2	NR
BAG2	NR
C12orf60	NR
C16orf45	NR
C1QTNF3	NR
CALD1	NR
CAV1	NR
CBS	NR
CCDC80	NR
CCL2	NR
CD79B	NR
CDC42EP3	NR
CDKN2A	NR
CERCAM	NR
CFL2	NR
CLDN5	NR
CLIC4	NR
CLIP3	NR
COL12A1	NR
COL5A1	NR
COL5A2	NR
COL7A1	NR
CRISPLD2	NR
CRYAB	NR
CSRP2	NR
CTGF	NR
CTSF	NR
CTSL	NR
CXCL12	NR
CYBRD1	NR
CYR61	NR
DACT1	NR
DCBLD2	NR
DES	NR
DLC1	NR
DNAJB4	NR
DTX3	NR
DUSP5	NR
ECM1	NR
EFEMP1	NR
EID1	NR
ELK3	NR
ELOVL5	NR
EPDR1	NR
ERRFI1	NR
FADS1	NR
FAM101B	NR
FAM127C	NR
FAM83D	NR
FBXO32	NR
FERMT2	NR
FILIP1L	NR
FKBP5	NR
FLNA	NR
FLNC	NR
FN1	NR
FNBP1	NR
FOXF1	NR
FSTL1	NR
FZD8	NR
GDF11	NR
GEM	NR
GJA1	NR
GLT8D2	NR
GPX3	NR
GREM1	NR
GUCY1B3	NR
HDGFRP3	NR
HEG1	NR
HOXA5	NR
ID4	NR
IGF1R	NR
IGFBP4	NR
IL1R1	NR
IL33	NR
ISL1	NR
ITGA5	NR
ITGA7	NR
ITPRIP	NR
KCNJ8	NR
KCTD15	NR
KIF7	NR
KLF9	NR
KLHL5	NR
LAMA4	NR
LARP6	NR
LEPREL1	NR
LHFP	NR
LINC00341	NR
LIX1L	NR
LOX	NR
LOXL1	NR
LPHN2	NR
LTBP1	NR
LUM	NR
MAF	NR
MCAM	NR
MFGE8	NR
MGP	NR
MIR145	NR
MMP2	NR
MSC	NR
MSRB3	NR
MXRA8	NR
MYH10	NR
MYH11	NR
MYL9	NR
MYLK	NR
NCS1	NR
NDN	NR
NEURL1B	NR
NLGN2	NR
NRN1	NR
NXN	NR
OLFML2A	NR
OXCT1	NR
P4HA3	NR
PALLD	NR
PCOLCE	NR
PCSK1N	NR
PDGFC	NR
PDLIM7	NR
PHLDB2	NR
PID1	NR
PKD2	NR
PKIG	NR
PLIN2	NR
PLOD2	NR
PPP1R14A	NR
PTPLA	NR
PTRF	NR
PXDN	NR
PYGL	NR
QKI	NR
QPCT	NR
RAB23	NR
RAB6B	NR
RASD1	NR
RCAN2	NR
RGMB	NR
RGS16	NR
RHOJ	NR
RIMKLB	NR
S100A3	NR
SAMD4A	NR
SCARA3	NR
SCG5	NR
SDC2	NR
SDPR	NR
SEMA7A	NR
SERPINE2	NR
SERTAD4-AS1	NR
SGCE	NR
SH2D2A	NR
SH3PXD2B	NR
SLC25A27	NR
SNAI2	NR
SOD3	NR
SORBS1	NR
SPARC	NR
SPARCL1	NR
SPG20	NR
SRPX	NR
SYNM	NR
SYT11	NR
TAGLN	NR
TCF7L1	NR
TGFB1I1	NR
TGFB3	NR
THBD	NR
THBS1	NR
THY1	NR
TIMP3	NR
TMEM198	NR
TMEM45A	NR
TMEM47	NR
TMEM55A	NR
TNS1	NR
TPM1	NR
TPM2	NR
TPST1	NR
TSPAN2	NR
TSPAN5	NR
TSPYL2	NR
TUBB2B	NR
UST	NR
VCAN	NR
VIM	NR
WWTR1	NR
ZEB1	NR
ADAP1	R	R
ADRA2A	R	R
AK1	R	R
ALDH3A1	R	R
ANKRD22	R	R
BIK	R	R
C8G	R	R
CATSPERB	R	R
CXCL11	R	R
DOK7	R	R
DUOX1	R	R
FYB	R	R
GABRP	R	R
GPRIN2	R	R
GPT2	R	R
HRASLS2	R	R
IDO1	R	R
IFI44L	R	R
KCNE3	R	R
LGALS2	R	R
MDM2	R	R
MFSD4	R	R
MSLN	R	R
PDZK1IP1	R	R
PFKFB2	R	R
PLA2G10	R	R
PLCH1	R	R
POU5F1	R	R
RAB26	R	R
RAPGEFL1	R	R
RHBDL1	R	R
SFTA2	R	R
SMIM5	R	R
SPNS3	R	R
SUSD2	R	R
TMC8	R	R
TMPRSS2	R	R
TNFSF10	R	R
TNNI2	R	R
VNN1	R	R
ACKR4	R
ACRBP	R
ACSM3	R
ACY3	R
ADPRHL1	R
ALDH1A1	R
ANKRD36BP1	R
AP1S3	R
APOBEC3C	R
APOBEC3D	R
APOBEC3G	R
APOL4	R
APOL6	R
ARHGDIG	R
ARHGEF34P	R
ARHGEF38	R
ASS1	R
ATP5EP2	R
B3GNT8	R
B4GALNT3	R
BATF2	R
BCAS1	R
C2CD4A	R
C2CD4B	R
C4orf48	R
C6orf141	R
CCDC64B	R
CCND1	R
CD274	R
CD8B	R
CD96	R
CDC6	R
CEACAM7	R
CEBPA	R
CMPK2	R
CREB3L1	R
CSTA	R
CTH	R
CTSS	R
CX3CL1	R
CXCL10	R
CYP2C18	R
CYP2W1	R
CYP4X1	R
DSG2	R
DUOX2	R
DUOXA2	R
DUSP18	R
E2F8	R
EHF	R
EHHADH	R
ELOVL7	R
ENTPD8	R
EPHB3	R
EPN3	R
ERMP1	R
ESPN	R
EXOC3L4	R
FAM134B	R
FAM177B	R
FAM83B	R
FAM84A	R
FAT1	R
FOLR1	R
FUT1	R
FUT2	R
GALNT6	R
GBP4	R
GCHFR	R
GCNT2	R
GDF15	R
GIPC2	R
GPD1	R
GPR160	R
GPRC5C	R
GPRIN3	R
GUCY2C	R
HID1	R
HIST1H3E	R
HLA-DRB5	R
HMGCS2	R
HNF4G	R
HOOK1	R
HPSE	R
HS3ST1	R
HSH2D	R
HTATSF1P2	R
IFIT2	R
IFIT3	R
ILDR1	R
INPP5D	R
ITLN1	R
JAK2	R
KCNJ11	R
KCNK15	R
KCNQ1	R
KLK7	R
LAMP3	R
LCN12	R
LDHD	R
LINC00467	R
LMF1	R
LRG1	R
LZTS3	R
MIR320E	R
MOGAT2	R
MUC17	R
MX1	R
MYO18A	R
NFAT5	R
OAS2	R
OAS3	R
OASL	R
ODF3B	R
OLFM4	R
ONECUT2	R
OPLAH	R
ORAOV1	R
PBLD	R
PCSK4	R
PDIA2	R
PDZK1	R
PLA1A	R
PLEKHS1	R
PLS1	R
POF1B	R
PRRG2	R
PRRG4	R
PRSS8	R
PSCA	R
RBM47	R
RGL3	R
RNF43	R
RSAD2	R
RSPH1	R
SAMD5	R
SAMD9	R
SAMD9L	R
SERINC5	R
SGK2	R
SLC29A2	R
SLC35G1	R
SLC46A1	R
SLC5A1	R
SLC9A7	R
SMCR8	R
SMIM6	R
SNORD104	R
SPATA18	R
SPNS2	R
SPSB2	R
STYK1	R
SULT1A1	R
SULT1A2	R
SULT1E1	R
TBL3	R
TC2N	R
TFF2	R
THEM5	R
TM4SF20	R
TM4SF4	R
TMEM229B	R
TMEM30B	R
TMEM38A	R
TMEM92	R
TNFRSF10C	R
TP53I13	R
TPCN2	R
TRIM22	R
TRIM56	R
VILL	R
VNN2	R
VSIG2	R
VWA2	R
WARS	R
WFDC2	R
XAF1	R
ZDHHC20	R
ZNF417	R
ZNF587	R
ZNF814	R
A2M		NR
ADAMTS14		NR
AIF1		NR
APCDD1		NR
ARHGEF19		NR
ASAP1		NR
BBS10		NR
BBS9		NR
BCAM		NR
BEX4		NR
BTBD19		NR
C11orf86		NR
C1orf204		NR
C1QA		NR
C1QB		NR
C1QC		NR
C1S		NR
C3AR1		NR
C5orf55		NR
CAB39L		NR
CD163		NR
CEACAM1		NR
CHD6		NR
CHI3L1		NR
CHN2		NR
CLEC11A		NR
CMKLR1		NR
COL15A1		NR
COL9A3		NR
CPXM1		NR
CTXN1		NR
DMBT1		NR
DNMT3B		NR
EMID1		NR
ENPP2		NR
EPHB6		NR
F10		NR
F5		NR
FAM222A		NR
FAXDC2		NR
FCER1G		NR
FCGR2A		NR
FCGR3A		NR
FOLR2		NR
FOXRED2		NR
FPR1		NR
FPR3		NR
FXYD6		NR
GLB1L		NR
GLTPD2		NR
GPNMB		NR
GPSM1		NR
H19		NR
HCK		NR
HK3		NR
HLA-DOA		NR
HTRA3		NR
IGFBP6		NR
IGSF6		NR
ISLR		NR
ITGAX		NR
JAG2		NR
KLHL35		NR
LAIR1		NR
LEPREL4		NR
LILRB2		NR
LIPE-AS1		NR
LONRF1		NR
LRRC25		NR
MAOB		NR
MAPK8IP1		NR
MIR4664		NR
MIR635		NR
MMP11		NR
MMP12		NR
MNDA		NR
MPEG1		NR
MS4A4A		NR
MS4A6A		NR
MS4A7		NR
MST1		NR
MTBP		NR
NAALADL1		NR
NEURL2		NR
NIN		NR
OAF		NR
OBSL1		NR
OLFML3		NR
PLA2G7		NR
PLCB4		NR
PLXDC2		NR
PLXND1		NR
PODN		NR
PODXL2		NR
PPAP2B		NR
RBP1		NR
REG1A		NR
RENBP		NR
RNF144A		NR
S100A8		NR
S100A9		NR
SEMA6C		NR
SERPINA5		NR
SERPINI1		NR
SFRP2		NR
SLAMF8		NR
SNTB1		NR
SPI1		NR
SPON2		NR
SPP1		NR
ST3GAL2		NR
SYNE4		NR
TCTN1		NR
TGFBR1		NR
TLCD2		NR
TPSB2		NR
TREM2		NR
TRPV2		NR
TYROBP		NR
VASH1		NR
VSIG4		NR
ZC2HC1A		NR
ZG16B		NR
ZNF512B		NR
ADAMTSL4		R
ADM5		R
AKR1C1		R
AKR1C2		R
ATP2A1		R
AVPI1		R
BLOC1S1		R
C10orf54		R
C15orf48		R
C2orf88		R
C4BPB		R
C6orf52		R
CA12		R
CA9		R
CCDC146		R
CCDC61		R
CDC42EP5		R
CIDEC		R
COL16A1		R
COL17A1		R
CROT		R
CTSW		R
CXCL13		R
CXCL17		R
DEGS2		R
DNAJA4		R
DNASE1L2		R
DPCR1		R
DTX2		R
DUOXA1		R
FAM151A		R
FAM195A		R
FGD5		R
FGFBP1		R
FOXA3		R
GDPD3		R
GMDS		R
GPR116		R
GZMB		R
HIGD1B		R
HIST1H1C		R
HIST1H2AE		R
HIST1H2BC		R
HIST1H2BK		R
HIST1H3D		R
HIST1H3H		R
ICAM2		R
ICOSLG		R
IFITM10		R
IL1RN		R
IL23A		R
IMPA2		R
IRAK3		R
ISG20		R
ITGAM		R
KCNN4		R
KRT15		R
KRT16		R
LEMD1		R
LIPM		R
LTF		R
LTK		R
LXN		R
MAP3K14		R
MIA		R
MILR1		R
MIR200B		R
MIR4653		R
MT1DP		R
MT1E		R
MT1F		R
MT1G		R
MT1H		R
MT1M		R
MT1X		R
MT2A		R
MUC4		R
MUC6		R
NEIL1		R
NEURL3		R
NFKB2		R
NFKBIE		R
PBX4		R
PGC		R
PHYHD1		R
PIK3R3		R
PKDCC		R
PML		R
PRR5		R
PSPN		R
RAPGEF3		R
RARRES3		R
RASIP1		R
RASSF6		R
RELB		R
RGS11		R
RGS5		R
RNF144B		R
SAA1		R
SCD5		R
SCNN1A		R
SECTM1		R
SEMA6B		R
SERTAD1		R
SFN		R
SLC23A3		R
SLC28A3		R
SLFN11		R
SMIM22		R
SNORA33		R
SPINK5		R
SPON1		R
SQRDL		R
STC1		R
STEAP2		R
STOML1		R
STX19		R
SYT8		R
TRABD2A		R
TYMP		R
USP30-AS1		R
