# Supplementary material for: Predictive biomarkers for 5-fluorouracil and oxaliplatin-based chemotherapy in gastric cancers via profiling of patient-derived xenografts
Source: Nat Commun. 2021 Aug 10;12:4840. doi: 10.1038/s41467-021-25122-4 (PMC8355375; doi:10.1038/s41467-021-25122-4)
Supplement: Supplementary file 7 — Source Data [file 41467_2021_25122_MOESM7_ESM.zip › Source data/Figure 4b.txt]

# log2FPKM of mouse gene expression	.	ROS	ROS	TGF-B	TGF-B	TGF-B	TGF-B
PDX response	PDX Sample	Ercc2	Sod2	Jag2	Slco2a1	Stc1	Eng
R	SJ-G187	2.744	4.315	1.945	2.729	1.098	5.822
R	SJ-G222	2.409	5.946	1.333	1.189	1.043	5.563
R	SJ-G182	2.154	3.946	1.151	2.307	1.687	5.371
R	SJ-G064	1.922	3.540	1.036	3.300	1.748	5.852
R	SJ-G213	2.160	4.398	0.705	2.891	2.392	5.678
R	SJ-G263	2.534	3.717	1.736	1.888	0.740	5.991
R	SJ-G362	1.996	4.213	1.585	1.257	2.124	6.600
R	SJ-G220	1.989	3.921	0.926	1.124	1.982	6.233
R	SJ-G042	2.205	4.091	2.046	3.205	2.084	6.021
R	SJ-G284	2.118	4.422	1.975	2.483	-0.234	5.287
R	SJ-G311	2.433	4.523	-0.515	-0.105	-1.184	5.037
R	SJ-G067	2.541	4.314	2.322	2.531	2.585	5.935
R	SJ-G127	1.091	4.427	1.195	2.266	3.089	6.103
N	SJ-G399	1.947	4.529	1.512	2.156	1.128	6.013
N	SJ-G141	2.239	4.724	2.561	2.740	3.254	6.289
N	SJ-G129	2.111	4.070	2.299	2.811	2.826	5.703
N	SJ-IMX47	1.714	3.651	2.147	3.555	1.888	6.776
N	SJ-G088	2.236	3.891	2.989	2.818	3.631	6.253
N	SJ-G250	1.470	3.836	2.214	2.834	3.583	6.643
N	SJ-G114	1.856	3.948	1.714	3.082	1.566	6.178
N	SJ-G140	1.899	3.819	0.963	3.276	0.000	6.184
N	SJ-G304	1.700	3.736	2.272	2.087	0.275	5.938
N	SJ-G221	1.872	3.695	0.766	2.669	1.007	5.897
N	SJ-G033	2.302	3.316	3.471	3.876	4.061	6.926
