# Supplementary material for: Predictive biomarkers for 5-fluorouracil and oxaliplatin-based chemotherapy in gastric cancers via profiling of patient-derived xenografts
Source: Nat Commun. 2021 Aug 10;12:4840. doi: 10.1038/s41467-021-25122-4 (PMC8355375; doi:10.1038/s41467-021-25122-4)
Supplement: Supplementary file 7 — Source Data [file 41467_2021_25122_MOESM7_ESM.zip › Source data/Figure 4c.txt]

NAME	log2FC	p_val	Read origin
Cdh5	0.65	0.175	Patient tumor - Human
Cdh5	0.774	0.0351	PDX tumor - Mouse
Chst7	0.57	0.152	Patient tumor - Human
Chst7	0.837	0.0076	PDX tumor - Mouse
Dchs1	0.93	0.0047	Patient tumor - Human
Dchs1	0.687	0.0067	PDX tumor - Mouse
Dll4	0.46	0.142	Patient tumor - Human
Dll4	1.005	0.0393	PDX tumor - Mouse
Fkbp5	1.06	0.035	Patient tumor - Human
Fkbp5	0.427	0.0197	PDX tumor - Mouse
Fyn	0.72	0.041	Patient tumor - Human
Fyn	0.328	0.0024	PDX tumor - Mouse
Pald1	0.76	0.175	Patient tumor - Human
Pald1	0.512	0.0473	PDX tumor - Mouse
Parvb	0.52	0.136	Patient tumor - Human
Parvb	0.358	0.0252	PDX tumor - Mouse
Ptprm	0.67	0.059	Patient tumor - Human
Ptprm	0.512	0.0218	PDX tumor - Mouse
Sox18	0.65	0.116	Patient tumor - Human
Sox18	0.691	0.0314	PDX tumor - Mouse
Sparcl1	2.13	0.00023	Patient tumor - Human
Sparcl1	0.632	0.0449	PDX tumor - Mouse
Tie1	0.63	0.111	Patient tumor - Human
Tie1	0.674	0.0072	PDX tumor - Mouse
Tmem204	0.71	0.026	Patient tumor - Human
Tmem204	0.673	0.0436	PDX tumor - Mouse
