# Supplementary material for: Predictive biomarkers for 5-fluorouracil and oxaliplatin-based chemotherapy in gastric cancers via profiling of patient-derived xenografts
Source: Nat Commun. 2021 Aug 10;12:4840. doi: 10.1038/s41467-021-25122-4 (PMC8355375; doi:10.1038/s41467-021-25122-4)
Supplement: Supplementary file 7 — Source Data [file 41467_2021_25122_MOESM7_ESM.zip › Source data/Figure 4e.txt]

PDX response	Sample	Estimated endothelial cells proportion in patient tumor cell expression	Estimated endothelial cells proportion in PDX mouse cell expression
R	SJ-G187	0.00	0.01
R	SJ-G220	0.00	0.07
R	SJ-G222	0.04	0.00
R	SJ-G263	0.06	0.02
R	SJ-G284	0.02	0.00
R	SJ-G311	0.05	0.00
R	SJ-G362	0.17	0.07
R	SJ-G127	0.00	0.04
R	SJ-G182	0.02	0.00
R	SJ-G213	0.01	0.05
R	SJ-G042	0.02	0.04
R	SJ-G067	0.00	0.03
R	SJ-G064	0.02	0.01
NR	SJ-G221	0.11	0.01
NR	SJ-G250	0.07	0.05
NR	SJ-G304	0.02	0.00
NR	SJ-G399	0.03	0.03
NR	SJ-IMX47	NA	0.01
NR	SJ-G129	0.05	0.03
NR	SJ-G141	0.02	0.09
NR	SJ-G140	0.13	0.00
NR	SJ-G033	0.01	0.11
NR	SJ-G088	0.02	0.07
NR	SJ-G114	0.12	0.02
