# Supplementary material for: Predictive biomarkers for 5-fluorouracil and oxaliplatin-based chemotherapy in gastric cancers via profiling of patient-derived xenografts
Source: Nat Commun. 2021 Aug 10;12:4840. doi: 10.1038/s41467-021-25122-4 (PMC8355375; doi:10.1038/s41467-021-25122-4)
Supplement: Supplementary file 7 — Source Data [file 41467_2021_25122_MOESM7_ESM.zip › Source data/Figure 5a.txt]

# Top 30 gene weights in our prediction model
Gene name	gene-weight
MSLN	-2.9842
ALDH3A1	-2.9017
POU5F1	-2.8115
GPRIN2	-2.5487
SPNS3	-2.5214
KCNE3	-2.5017
ANKRD22	-2.4928
PLA2G10	-2.4894
ADRA2A	-2.489
BIK	-2.4308
PLCH1	-2.3462
SMIM5	-2.344
DOK7	-2.3316
TMPRSS2	-2.2837
CATSPERB	-2.1795
COL6A2	2.054
ITGA1	2.0713
SOGA1	2.1446
MFAP2	2.1615
SRPX2	2.514
MRC2	2.594
SLC22A4	2.6214
NR2F1	2.6709
HTRA1	2.8448
FKBP10	2.8688
PDLIM4	2.9156
PBX3	3.0276
STX2	3.1155
TMEM65	3.2476
C2orf27A	3.5587
