# Supplementary material for: Predictive biomarkers for 5-fluorouracil and oxaliplatin-based chemotherapy in gastric cancers via profiling of patient-derived xenografts
Source: Nat Commun. 2021 Aug 10;12:4840. doi: 10.1038/s41467-021-25122-4 (PMC8355375; doi:10.1038/s41467-021-25122-4)
Supplement: Supplementary file 7 — Source Data [file 41467_2021_25122_MOESM7_ESM.zip › Source data/Figure 5e.txt]

Cohort	source	target	value	group
ACRG	MSI	R_like	49	R
ACRG	p53_pos	R_like	59	R
ACRG	p53_neg	R_like	54	R
ACRG	EMT	R_like	3	R
ACRG	EMT	NC	1	NC
ACRG	MSI	NC	8	NC
ACRG	p53_neg	NC	8	NC
ACRG	p53_pos	NC	5	NC
ACRG	EMT	N_like	42	N
ACRG	MSI	N_like	11	N
ACRG	p53_neg	N_like	45	N
ACRG	p53_pos	N_like	15	N
