# Supplementary material for: Predictive biomarkers for 5-fluorouracil and oxaliplatin-based chemotherapy in gastric cancers via profiling of patient-derived xenografts
Source: Nat Commun. 2021 Aug 10;12:4840. doi: 10.1038/s41467-021-25122-4 (PMC8355375; doi:10.1038/s41467-021-25122-4)
Supplement: Supplementary file 7 — Source Data [file 41467_2021_25122_MOESM7_ESM.zip › Source data/Figure 5f.txt]

Cohort	source	target	value	group
TCGA	MSI	R_like	38	R
TCGA	CIN	R_like	62	R
TCGA	EBV	R_like	16	R
TCGA	GS	R_like	14	R
TCGA	CIN	NC	8	NC
TCGA	EBV	NC	2	NC
TCGA	GS	NC	2	NC
TCGA	MSI	NC	3	NC
TCGA	CIN	N_like	57	N
TCGA	EBV	N_like	6	N
TCGA	GS	N_like	37	N
TCGA	MSI	N_like	16	N
