# Supplementary material for: Predictive biomarkers for 5-fluorouracil and oxaliplatin-based chemotherapy in gastric cancers via profiling of patient-derived xenografts
Source: Nat Commun. 2021 Aug 10;12:4840. doi: 10.1038/s41467-021-25122-4 (PMC8355375; doi:10.1038/s41467-021-25122-4)
Supplement: Supplementary file 7 — Source Data [file 41467_2021_25122_MOESM7_ESM.zip › Source data/Figure 5g.txt]

Cohort	source	target	value	group
Singapore-Duke	Unstable	R_like	17	R
Singapore-Duke	Metabolic	R_like	36	R
Singapore-Duke	Proliferative	R_like	47	R
Singapore-Duke	Invasive	R_like	5	R
Singapore-Duke	Invasive	NC	0	NC
Singapore-Duke	Metabolic	NC	2	NC
Singapore-Duke	Proliferative	NC	6	NC
Singapore-Duke	Unstable	NC	0	NC
Singapore-Duke	Invasive	N_like	46	N
Singapore-Duke	Metabolic	N_like	2	N
Singapore-Duke	Proliferative	N_like	17	N
Singapore-Duke	Unstable	N_like	14	N
