# Supplementary material for: Predictive biomarkers for 5-fluorouracil and oxaliplatin-based chemotherapy in gastric cancers via profiling of patient-derived xenografts
Source: Nat Commun. 2021 Aug 10;12:4840. doi: 10.1038/s41467-021-25122-4 (PMC8355375; doi:10.1038/s41467-021-25122-4)
Supplement: Supplementary file 7 — Source Data [file 41467_2021_25122_MOESM7_ESM.zip › Source data/Source_Data.Suppelmentary Fig 10a.xlsx]

## Sheet: Supplementary Fig10a
name	Up-regulated in	Marker type in ACRG study	Upregulated group in Oh et al (S/L ratios (log2))
CCL18	NR	Cytokine
CXCL11	R	Cytokine
ANKRD22	R	EMT DOWN
PLA2G10	R	EMT DOWN
CMTM3	NR	EMT UP	Mesenchymal
DKK3	NR	EMT UP	Mesenchymal
COL3A1	NR	EMT UP	Mesenchymal
HTRA1	NR	EMT UP	Mesenchymal
COL1A2	NR	EMT UP	Mesenchymal
ANTXR1	NR	EMT UP	Mesenchymal
DPYSL3	NR	EMT UP	Mesenchymal
COL6A1	NR	EMT UP
FBN1	NR	EMT UP
FGFR1	NR	EMT UP
FHL1	NR	EMT UP
POSTN	NR	EMT UP
SERPINE1	NR	EMT UP
SLC2A3	NR	EMT UP
SYDE1	NR	EMT UP
TMEM158	NR	EMT UP
TUBA1A	NR	EMT UP
C8G	R	Gastric tissue
CNN1	NR	Gastric tissue
KCNE3	R	Gastric tissue
MDM2	R	p53
HRASLS2	R		Epithelial
TMPRSS2	R		Epithelial
SCARF2	NR		Mesenchymal
EMILIN1	NR		Mesenchymal
CTHRC1	NR		Mesenchymal
RAB31	NR		Mesenchymal
COL6A2	NR		Mesenchymal
PBX3	NR		Mesenchymal
COL6A3	NR		Mesenchymal
SULF1	NR		Mesenchymal
ALDH1A3	NR		Mesenchymal
AEBP1	NR		Mesenchymal
SERPINF1	NR		Mesenchymal
DCN	NR		Mesenchymal
PDLIM3	NR		Mesenchymal
FBLN2	NR		Mesenchymal
THBS2	NR		Mesenchymal
SMOC2	NR		Mesenchymal
ADAP1	R
ADRA2A	R
AK1	R
ALDH3A1	R
ARHGEF25	NR
BARX1	NR
BIK	R
C11orf96	NR
C17orf97	NR
C2orf27A	NR
CATSPERB	R
CHST11	NR
CHST15	NR
COL1A1	NR
CPE	NR
DLG4	NR
DOK7	R
DUOX1	R
FKBP10	NR
FSCN1	NR
FYB	R
FZD1	NR
GABRP	R
GPRIN2	R
GPT2	R
GPX7	NR
HSPA2	NR
HSPB6	NR
HSPB8	NR
IDO1	R
IFI44L	R
IGFBP5	NR
ITGA1	NR
LGALS2	R
LMOD1	NR
LOXL2	NR
LTBP2	NR
MFAP2	NR
MFAP4	NR
MFSD4	R
MLLT11	NR
MMD	NR
MMP9	NR
MRC2	NR
MRGPRF	NR
MSLN	R
NES	NR
NR2F1	NR
NRP1	NR
PDGFRA	NR
PDLIM4	NR
PDPN	NR
PDZK1IP1	R
PFKFB2	R
PLCH1	R
POU5F1	R
PTN	NR
RAB26	R
RAPGEFL1	R
RHBDL1	R
SFTA2	R
SLC22A4	NR
SMIM5	R
SNAI1	NR
SOGA1	NR
SPHK1	NR
SPNS3	R
SRPX2	NR
STX2	NR
SUSD2	R
TGFBI	NR
TMC8	R
TMEM65	NR
TNC	NR
TNFSF10	R
TNNI2	R
VASN	NR
VNN1	R
ZCCHC24	NR
ZNF697	NR
