# Supplementary material for: Predictive biomarkers for 5-fluorouracil and oxaliplatin-based chemotherapy in gastric cancers via profiling of patient-derived xenografts
Source: Nat Commun. 2021 Aug 10;12:4840. doi: 10.1038/s41467-021-25122-4 (PMC8355375; doi:10.1038/s41467-021-25122-4)
Supplement: Supplementary file 7 — Source Data [file 41467_2021_25122_MOESM7_ESM.zip › Source data/Source_Data.Suppelmentary Fig 12d-f.xlsx]

## Sheet: Supplementary Fig 12d
cohort	source	target	value	group
ACRG	MSI	R_like	57	R
ACRG	p53_pos	R_like	65	R
ACRG	p53_neg	R_like	69	R
ACRG	EMT	R_like	0	R
ACRG	EMT	NC	1	NC
ACRG	MSI	NC	2	NC
ACRG	p53_neg	NC	9	NC
ACRG	p53_pos	NC	4	NC
ACRG	EMT	N_like	45	N
ACRG	MSI	N_like	9	N
ACRG	p53_neg	N_like	29	N
ACRG	p53_pos	N_like	10	N

## Sheet: Supplementary Fig 12e
cohort	source	target	value	group
TCGA	MSI	R_like	43	R
TCGA	CIN	R_like	67	R
TCGA	EBV	R_like	20	R
TCGA	GS	R_like	11	R
TCGA	CIN	NC	13	NC
TCGA	EBV	NC	1	NC
TCGA	GS	NC	4	NC
TCGA	MSI	NC	3	NC
TCGA	CIN	N_like	47	N
TCGA	EBV	N_like	3	N
TCGA	GS	N_like	38	N
TCGA	MSI	N_like	11	N

## Sheet: Supplementary Fig 12f
cohort	source	target	value	group
Singapore-Duke	Unstable	R_like	14	R
Singapore-Duke	Metabolic	R_like	38	R
Singapore-Duke	Proliferative	R_like	52	R
Singapore-Duke	Invasive	R_like	3	R
Singapore-Duke	Invasive	NC	3	NC
Singapore-Duke	Metabolic	NC	0	NC
Singapore-Duke	Proliferative	NC	3	NC
Singapore-Duke	Unstable	NC	4	NC
Singapore-Duke	Invasive	N_like	45	N
Singapore-Duke	Metabolic	N_like	2	N
Singapore-Duke	Proliferative	N_like	15	N
Singapore-Duke	Unstable	N_like	13	N
