# Supplementary material for: Predictive biomarkers for 5-fluorouracil and oxaliplatin-based chemotherapy in gastric cancers via profiling of patient-derived xenografts
Source: Nat Commun. 2021 Aug 10;12:4840. doi: 10.1038/s41467-021-25122-4 (PMC8355375; doi:10.1038/s41467-021-25122-4)
Supplement: Supplementary file 7 — Source Data [file 41467_2021_25122_MOESM7_ESM.zip › Source data/Source_Data.Suppelmentary Fig 13a.xlsx]

## Sheet: Supplementary Fig13a
Number of genes used in prediction model	BCCP correlation coefficient R	R^2
123	1	1
60	0.952313	0.9069
50	0.932792	0.8701
40	0.913126	0.8338
30	0.908075	0.8246
20	0.827043	0.684
