# Supplementary material for: Predictive biomarkers for 5-fluorouracil and oxaliplatin-based chemotherapy in gastric cancers via profiling of patient-derived xenografts
Source: Nat Commun. 2021 Aug 10;12:4840. doi: 10.1038/s41467-021-25122-4 (PMC8355375; doi:10.1038/s41467-021-25122-4)
Supplement: Supplementary file 7 — Source Data [file 41467_2021_25122_MOESM7_ESM.zip › Source data/Source_Data.Suppelmentary Fig 13c.xlsx]

## Sheet: Supplementary Fig13c
SAMPLE	COHORT	group	Probability
ACRG_T42	acrg	acrg:EMT	0.617
ACRG_T363	acrg	acrg:EMT	0.243
ACRG_T455	acrg	acrg:EMT	0.765
ACRG_T188	acrg	acrg:EMT	0.803
ACRG_T263	acrg	acrg:EMT	0.822
ACRG_T192	acrg	acrg:EMT	0.872
ACRG_T146	acrg	acrg:EMT	0.916
ACRG_T49	acrg	acrg:EMT	0.957
ACRG_T269	acrg	acrg:EMT	0.292
ACRG_T489	acrg	acrg:EMT	0.957
ACRG_T93	acrg	acrg:EMT	0.96
ACRG_T206	acrg	acrg:EMT	0.965
ACRG_T589	acrg	acrg:EMT	0.968
ACRG_T457	acrg	acrg:EMT	0.972
ACRG_T268	acrg	acrg:EMT	0.975
ACRG_T9	acrg	acrg:EMT	0.978
ACRG_T145	acrg	acrg:EMT	0.468
ACRG_T185	acrg	acrg:EMT	0.982
ACRG_T29	acrg	acrg:EMT	0.988
ACRG_T54	acrg	acrg:EMT	0.99
ACRG_T207	acrg	acrg:EMT	0.992
ACRG_T460	acrg	acrg:EMT	0.292
ACRG_T541	acrg	acrg:EMT	0.994
ACRG_T17	acrg	acrg:EMT	0.997
ACRG_T173	acrg	acrg:EMT	0.998
ACRG_T91	acrg	acrg:EMT	0.998
ACRG_T4	acrg	acrg:EMT	0.998
ACRG_T142	acrg	acrg:EMT	0.999
ACRG_T333	acrg	acrg:EMT	0.999
ACRG_T256	acrg	acrg:EMT	0.999
ACRG_T136	acrg	acrg:EMT	1
ACRG_T132	acrg	acrg:EMT	1
ACRG_T135	acrg	acrg:EMT	1
ACRG_T202	acrg	acrg:EMT	1
ACRG_T204	acrg	acrg:EMT	1
ACRG_T213	acrg	acrg:EMT	1
ACRG_T225	acrg	acrg:EMT	1
ACRG_T287	acrg	acrg:EMT	1
ACRG_T355	acrg	acrg:EMT	1
ACRG_T440	acrg	acrg:EMT	1
ACRG_T450	acrg	acrg:EMT	1
ACRG_T459	acrg	acrg:EMT	1
ACRG_T482	acrg	acrg:EMT	1
ACRG_T503	acrg	acrg:EMT	1
ACRG_T58	acrg	acrg:EMT	1
ACRG_T90	acrg	acrg:EMT	1
ACRG_T107	acrg	acrg:MSI	0
ACRG_T144	acrg	acrg:MSI	0
ACRG_T177	acrg	acrg:MSI	0
ACRG_T24	acrg	acrg:MSI	0
ACRG_T275	acrg	acrg:MSI	0
ACRG_T323	acrg	acrg:MSI	0
ACRG_T431	acrg	acrg:MSI	0
ACRG_T437	acrg	acrg:MSI	0
ACRG_T501	acrg	acrg:MSI	0
ACRG_T547	acrg	acrg:MSI	0
ACRG_T596	acrg	acrg:MSI	0
ACRG_T87	acrg	acrg:MSI	0
ACRG_T523	acrg	acrg:MSI	0
ACRG_T97	acrg	acrg:MSI	0.001
ACRG_T372	acrg	acrg:MSI	0.002
ACRG_T399	acrg	acrg:MSI	0.002
ACRG_T150	acrg	acrg:MSI	0.003
ACRG_T338	acrg	acrg:MSI	0.004
ACRG_T517	acrg	acrg:MSI	0.004
ACRG_T493	acrg	acrg:MSI	0.004
ACRG_T529	acrg	acrg:MSI	0.004
ACRG_T465	acrg	acrg:MSI	0.004
ACRG_T160	acrg	acrg:MSI	0.006
ACRG_T540	acrg	acrg:MSI	0.006
ACRG_T505	acrg	acrg:MSI	0.007
ACRG_T516	acrg	acrg:MSI	0.01
ACRG_T361	acrg	acrg:MSI	0.013
ACRG_T485	acrg	acrg:MSI	0.018
ACRG_T421	acrg	acrg:MSI	0.021
ACRG_T374	acrg	acrg:MSI	0.022
ACRG_T106	acrg	acrg:MSI	0.03
ACRG_T82	acrg	acrg:MSI	0.042
ACRG_T108	acrg	acrg:MSI	0.071
ACRG_T205	acrg	acrg:MSI	0.087
ACRG_T28	acrg	acrg:MSI	0.118
ACRG_T510	acrg	acrg:MSI	0.134
ACRG_T329	acrg	acrg:MSI	0.135
ACRG_T571	acrg	acrg:MSI	0.146
ACRG_T85	acrg	acrg:MSI	0.152
ACRG_T337	acrg	acrg:MSI	0.159
ACRG_T425	acrg	acrg:MSI	0.169
ACRG_T456	acrg	acrg:MSI	0.188
ACRG_T595	acrg	acrg:MSI	0.45
ACRG_T11	acrg	acrg:MSI	0.224
ACRG_T385	acrg	acrg:MSI	0.25
ACRG_T255	acrg	acrg:MSI	0.262
ACRG_T41	acrg	acrg:MSI	0.279
ACRG_T423	acrg	acrg:MSI	0.353
ACRG_T270	acrg	acrg:MSI	0.57
ACRG_T544	acrg	acrg:MSI	0.567
ACRG_T1	acrg	acrg:MSI	0.604
ACRG_T172	acrg	acrg:MSI	0.968
ACRG_T603	acrg	acrg:MSI	0.533
ACRG_T584	acrg	acrg:MSI	0.417
ACRG_T443	acrg	acrg:MSI	0.634
ACRG_T324	acrg	acrg:MSI	0.722
ACRG_T422	acrg	acrg:MSI	0.459
ACRG_T61	acrg	acrg:MSI	0.149
ACRG_T397	acrg	acrg:MSI	0.672
ACRG_T343	acrg	acrg:MSI	0.941
ACRG_T241	acrg	acrg:MSI	0.391
ACRG_T51	acrg	acrg:MSI	0.454
ACRG_T395	acrg	acrg:MSI	0.503
ACRG_T78	acrg	acrg:MSI	0.975
ACRG_T428	acrg	acrg:MSI	0.981
ACRG_T129	acrg	acrg:MSI	0.985
ACRG_T402	acrg	acrg:MSI	0.992
ACRG_T477	acrg	acrg:MSI	0.993
ACRG_T152	acrg	acrg:p53-	0
ACRG_T175	acrg	acrg:p53-	0
ACRG_T212	acrg	acrg:p53-	0
ACRG_T240	acrg	acrg:p53-	0
ACRG_T26	acrg	acrg:p53-	0
ACRG_T301	acrg	acrg:p53-	0
ACRG_T105	acrg	acrg:p53-	0
ACRG_T16	acrg	acrg:p53-	0
ACRG_T25	acrg	acrg:p53-	0.001
ACRG_T32	acrg	acrg:p53-	0.001
ACRG_T550	acrg	acrg:p53-	0.001
ACRG_T95	acrg	acrg:p53-	0.001
ACRG_T137	acrg	acrg:p53-	0.002
ACRG_T524	acrg	acrg:p53-	0.002
ACRG_T81	acrg	acrg:p53-	0.002
ACRG_T560	acrg	acrg:p53-	0.002
ACRG_T328	acrg	acrg:p53-	0.002
ACRG_T45	acrg	acrg:p53-	0.002
ACRG_T375	acrg	acrg:p53-	0.004
ACRG_T424	acrg	acrg:p53-	0.006
ACRG_T542	acrg	acrg:p53-	0.006
ACRG_T190	acrg	acrg:p53-	0.007
ACRG_T427	acrg	acrg:p53-	0.008
ACRG_T114	acrg	acrg:p53-	0.009
ACRG_T60	acrg	acrg:p53-	0.01
ACRG_T18	acrg	acrg:p53-	0.01
ACRG_T140	acrg	acrg:p53-	0.011
ACRG_T469	acrg	acrg:p53-	0.012
ACRG_T228	acrg	acrg:p53-	0.012
ACRG_T88	acrg	acrg:p53-	0.012
ACRG_T414	acrg	acrg:p53-	0.017
ACRG_T22	acrg	acrg:p53-	0.02
ACRG_T236	acrg	acrg:p53-	0.023
ACRG_T148	acrg	acrg:p53-	0.044
ACRG_T318	acrg	acrg:p53-	0.051
ACRG_T388	acrg	acrg:p53-	0.051
ACRG_T588	acrg	acrg:p53-	0.052
ACRG_T193	acrg	acrg:p53-	0.057
ACRG_T23	acrg	acrg:p53-	0.058
ACRG_T12	acrg	acrg:p53-	0.06
ACRG_T189	acrg	acrg:p53-	0.09
ACRG_T339	acrg	acrg:p53-	0.105
ACRG_T187	acrg	acrg:p53-	0.469
ACRG_T476	acrg	acrg:p53-	0.121
ACRG_T151	acrg	acrg:p53-	0.838
ACRG_T55	acrg	acrg:p53-	0.133
ACRG_T442	acrg	acrg:p53-	0.153
ACRG_T311	acrg	acrg:p53-	0.194
ACRG_T502	acrg	acrg:p53-	0.212
ACRG_T235	acrg	acrg:p53-	0.705
ACRG_T128	acrg	acrg:p53-	0.813
ACRG_T165	acrg	acrg:p53-	0.275
ACRG_T118	acrg	acrg:p53-	0.287
ACRG_T139	acrg	acrg:p53-	0.305
ACRG_T171	acrg	acrg:p53-	0.333
ACRG_T39	acrg	acrg:p53-	0.341
ACRG_T557	acrg	acrg:p53-	0.391
ACRG_T180	acrg	acrg:p53-	0.583
ACRG_T554	acrg	acrg:p53-	0.789
ACRG_T186	acrg	acrg:p53-	0.412
ACRG_T586	acrg	acrg:p53-	0.473
ACRG_T553	acrg	acrg:p53-	0.724
ACRG_T447	acrg	acrg:p53-	0.726
ACRG_T34	acrg	acrg:p53-	0.464
ACRG_T282	acrg	acrg:p53-	0.674
ACRG_T246	acrg	acrg:p53-	0.823
ACRG_T321	acrg	acrg:p53-	0.861
ACRG_T30	acrg	acrg:p53-	0.885
ACRG_T325	acrg	acrg:p53-	0.982
ACRG_T112	acrg	acrg:p53-	0.558
ACRG_T430	acrg	acrg:p53-	0.979
ACRG_T238	acrg	acrg:p53-	0.901
ACRG_T115	acrg	acrg:p53-	0.612
ACRG_T528	acrg	acrg:p53-	0.993
ACRG_T415	acrg	acrg:p53-	0.691
ACRG_T518	acrg	acrg:p53-	0.716
ACRG_T253	acrg	acrg:p53-	0.717
ACRG_T138	acrg	acrg:p53-	0.834
ACRG_T319	acrg	acrg:p53-	0.833
ACRG_T470	acrg	acrg:p53-	0.957
ACRG_T299	acrg	acrg:p53-	0.752
ACRG_T336	acrg	acrg:p53-	0.823
ACRG_T592	acrg	acrg:p53-	0.868
ACRG_T444	acrg	acrg:p53-	0.868
ACRG_T197	acrg	acrg:p53-	0.751
ACRG_T164	acrg	acrg:p53-	0.885
ACRG_T426	acrg	acrg:p53-	0.889
ACRG_T75	acrg	acrg:p53-	0.893
ACRG_T244	acrg	acrg:p53-	0.9
ACRG_T471	acrg	acrg:p53-	0.902
ACRG_T322	acrg	acrg:p53-	0.925
ACRG_T155	acrg	acrg:p53-	0.944
ACRG_T448	acrg	acrg:p53-	0.588
ACRG_T394	acrg	acrg:p53-	0.953
ACRG_T62	acrg	acrg:p53-	0.98
ACRG_T21	acrg	acrg:p53-	0.27
ACRG_T520	acrg	acrg:p53-	0.986
ACRG_T38	acrg	acrg:p53-	0.988
ACRG_T480	acrg	acrg:p53-	0.99
ACRG_T83	acrg	acrg:p53-	0.542
ACRG_T413	acrg	acrg:p53-	0.994
ACRG_T226	acrg	acrg:p53-	0.996
ACRG_T121	acrg	acrg:p53-	0.998
ACRG_T64	acrg	acrg:p53-	0.999
ACRG_T288	acrg	acrg:p53-	1
ACRG_T56	acrg	acrg:p53-	1
ACRG_T551	acrg	acrg:p53-	1
ACRG_T156	acrg	acrg:p53+	0
ACRG_T416	acrg	acrg:p53+	0
ACRG_T533	acrg	acrg:p53+	0
ACRG_T534	acrg	acrg:p53+	0
ACRG_T80	acrg	acrg:p53+	0
ACRG_T31	acrg	acrg:p53+	0
ACRG_T33	acrg	acrg:p53+	0
ACRG_T53	acrg	acrg:p53+	0
ACRG_T89	acrg	acrg:p53+	0
ACRG_T327	acrg	acrg:p53+	0.001
ACRG_T227	acrg	acrg:p53+	0.001
ACRG_T525	acrg	acrg:p53+	0.001
ACRG_T77	acrg	acrg:p53+	0.002
ACRG_T331	acrg	acrg:p53+	0.002
ACRG_T446	acrg	acrg:p53+	0.002
ACRG_T124	acrg	acrg:p53+	0.002
ACRG_T396	acrg	acrg:p53+	0.003
ACRG_T94	acrg	acrg:p53+	0.003
ACRG_T169	acrg	acrg:p53+	0.003
ACRG_T532	acrg	acrg:p53+	0.004
ACRG_T113	acrg	acrg:p53+	0.004
ACRG_T330	acrg	acrg:p53+	0.004
ACRG_T101	acrg	acrg:p53+	0.005
ACRG_T35	acrg	acrg:p53+	0.005
ACRG_T134	acrg	acrg:p53+	0.005
ACRG_T68	acrg	acrg:p53+	0.006
ACRG_T559	acrg	acrg:p53+	0.006
ACRG_T157	acrg	acrg:p53+	0.007
ACRG_T84	acrg	acrg:p53+	0.007
ACRG_T519	acrg	acrg:p53+	0.007
ACRG_T52	acrg	acrg:p53+	0.01
ACRG_T63	acrg	acrg:p53+	0.013
ACRG_T116	acrg	acrg:p53+	0.015
ACRG_T109	acrg	acrg:p53+	0.016
ACRG_T566	acrg	acrg:p53+	0.017
ACRG_T419	acrg	acrg:p53+	0.019
ACRG_T20	acrg	acrg:p53+	0.021
ACRG_T182	acrg	acrg:p53+	0.028
ACRG_T3	acrg	acrg:p53+	0.045
ACRG_T377	acrg	acrg:p53+	0.054
ACRG_T488	acrg	acrg:p53+	0.054
ACRG_T209	acrg	acrg:p53+	0.058
ACRG_T141	acrg	acrg:p53+	0.061
ACRG_T556	acrg	acrg:p53+	0.094
ACRG_T441	acrg	acrg:p53+	0.129
ACRG_T237	acrg	acrg:p53+	0.13
ACRG_T483	acrg	acrg:p53+	0.141
ACRG_T514	acrg	acrg:p53+	0.486
ACRG_T168	acrg	acrg:p53+	0.569
ACRG_T133	acrg	acrg:p53+	0.169
ACRG_T14	acrg	acrg:p53+	0.19
ACRG_T143	acrg	acrg:p53+	0.198
ACRG_T19	acrg	acrg:p53+	0.201
ACRG_T405	acrg	acrg:p53+	0.256
ACRG_T326	acrg	acrg:p53+	0.256
ACRG_T420	acrg	acrg:p53+	0.704
ACRG_T50	acrg	acrg:p53+	0.309
ACRG_T341	acrg	acrg:p53+	0.37
ACRG_T117	acrg	acrg:p53+	0.377
ACRG_T561	acrg	acrg:p53+	0.695
ACRG_T47	acrg	acrg:p53+	0.59
ACRG_T154	acrg	acrg:p53+	0.403
ACRG_T96	acrg	acrg:p53+	0.584
ACRG_T376	acrg	acrg:p53+	0.96
ACRG_T369	acrg	acrg:p53+	0.902
ACRG_T36	acrg	acrg:p53+	0.641
ACRG_T538	acrg	acrg:p53+	0.123
ACRG_T201	acrg	acrg:p53+	0.346
ACRG_T401	acrg	acrg:p53+	0.685
ACRG_T57	acrg	acrg:p53+	0.244
ACRG_T438	acrg	acrg:p53+	0.928
ACRG_T451	acrg	acrg:p53+	0.949
ACRG_T433	acrg	acrg:p53+	0.96
ACRG_T79	acrg	acrg:p53+	0.975
ACRG_T522	acrg	acrg:p53+	0.98
ACRG_T445	acrg	acrg:p53+	0.988
ACRG_T346	acrg	acrg:p53+	0.994
ACRG_T432	acrg	acrg:p53+	0.997
ACRG_T86	acrg	acrg:p53+	1
GSM387836	duke	duke:Invasive	0.105
GSM387870	duke	duke:Invasive	0.143
GSM387919	duke	duke:Invasive	0.318
GSM387933	duke	duke:Invasive	0.628
GSM387804	duke	duke:Invasive	0.68
GSM387925	duke	duke:Invasive	0.197
GSM387915	duke	duke:Invasive	0.772
GSM387980	duke	duke:Invasive	0.814
GSM387789	duke	duke:Invasive	0.362
GSM387947	duke	duke:Invasive	0.83
GSM387911	duke	duke:Invasive	0.88
GSM387876	duke	duke:Invasive	0.897
GSM387852	duke	duke:Invasive	0.897
GSM387869	duke	duke:Invasive	0.933
GSM387899	duke	duke:Invasive	0.951
GSM387816	duke	duke:Invasive	0.956
GSM387905	duke	duke:Invasive	0.962
GSM387814	duke	duke:Invasive	0.968
GSM387978	duke	duke:Invasive	0.973
GSM387880	duke	duke:Invasive	0.978
GSM387837	duke	duke:Invasive	0.986
GSM387942	duke	duke:Invasive	0.99
GSM387950	duke	duke:Invasive	0.993
GSM387898	duke	duke:Invasive	0.994
GSM387881	duke	duke:Invasive	0.996
GSM387851	duke	duke:Invasive	0.996
GSM387866	duke	duke:Invasive	0.996
GSM387862	duke	duke:Invasive	0.997
GSM387943	duke	duke:Invasive	0.998
GSM387834	duke	duke:Invasive	0.999
GSM387832	duke	duke:Invasive	0.999
GSM387909	duke	duke:Invasive	0.999
GSM387929	duke	duke:Invasive	0.999
GSM387794	duke	duke:Invasive	1
GSM387795	duke	duke:Invasive	1
GSM387824	duke	duke:Invasive	1
GSM387826	duke	duke:Invasive	1
GSM387827	duke	duke:Invasive	1
GSM387838	duke	duke:Invasive	1
GSM387840	duke	duke:Invasive	1
GSM387841	duke	duke:Invasive	1
GSM387847	duke	duke:Invasive	1
GSM387850	duke	duke:Invasive	1
GSM387853	duke	duke:Invasive	1
GSM387857	duke	duke:Invasive	1
GSM387863	duke	duke:Invasive	1
GSM387868	duke	duke:Invasive	1
GSM387875	duke	duke:Invasive	1
GSM387931	duke	duke:Invasive	1
GSM387936	duke	duke:Invasive	1
GSM387960	duke	duke:Invasive	1
GSM387802	duke	duke:Metabolic	0
GSM387805	duke	duke:Metabolic	0
GSM387815	duke	duke:Metabolic	0
GSM387817	duke	duke:Metabolic	0
GSM387820	duke	duke:Metabolic	0
GSM387884	duke	duke:Metabolic	0
GSM387885	duke	duke:Metabolic	0
GSM387891	duke	duke:Metabolic	0
GSM387900	duke	duke:Metabolic	0
GSM387907	duke	duke:Metabolic	0
GSM387938	duke	duke:Metabolic	0
GSM387939	duke	duke:Metabolic	0
GSM387982	duke	duke:Metabolic	0
GSM387879	duke	duke:Metabolic	0
GSM387883	duke	duke:Metabolic	0
GSM387918	duke	duke:Metabolic	0
GSM387944	duke	duke:Metabolic	0
GSM387935	duke	duke:Metabolic	0
GSM387791	duke	duke:Metabolic	0.001
GSM387864	duke	duke:Metabolic	0.002
GSM387860	duke	duke:Metabolic	0.004
GSM387882	duke	duke:Metabolic	0.008
GSM387916	duke	duke:Metabolic	0.008
GSM387807	duke	duke:Metabolic	0.008
GSM387902	duke	duke:Metabolic	0.011
GSM387829	duke	duke:Metabolic	0.018
GSM387979	duke	duke:Metabolic	0.028
GSM387946	duke	duke:Metabolic	0.028
GSM387968	duke	duke:Metabolic	0.032
GSM387957	duke	duke:Metabolic	0.048
GSM387893	duke	duke:Metabolic	0.053
GSM387796	duke	duke:Metabolic	0.065
GSM387803	duke	duke:Metabolic	0.065
GSM387972	duke	duke:Metabolic	0.126
GSM387848	duke	duke:Metabolic	0.236
GSM387974	duke	duke:Metabolic	0.307
GSM387956	duke	duke:Metabolic	0.438
GSM387873	duke	duke:Metabolic	0.486
GSM387961	duke	duke:Metabolic	0.977
GSM387819	duke	duke:Metabolic	0.999
GSM387895	duke	duke:Proliferative	0
GSM387896	duke	duke:Proliferative	0
GSM387901	duke	duke:Proliferative	0
GSM387913	duke	duke:Proliferative	0
GSM387917	duke	duke:Proliferative	0
GSM387930	duke	duke:Proliferative	0
GSM387952	duke	duke:Proliferative	0
GSM387966	duke	duke:Proliferative	0
GSM387894	duke	duke:Proliferative	0
GSM387813	duke	duke:Proliferative	0
GSM387963	duke	duke:Proliferative	0
GSM387985	duke	duke:Proliferative	0.001
GSM387839	duke	duke:Proliferative	0.001
GSM387920	duke	duke:Proliferative	0.002
GSM387910	duke	duke:Proliferative	0.002
GSM387886	duke	duke:Proliferative	0.002
GSM387949	duke	duke:Proliferative	0.003
GSM387861	duke	duke:Proliferative	0.003
GSM387903	duke	duke:Proliferative	0.004
GSM387818	duke	duke:Proliferative	0.004
GSM387912	duke	duke:Proliferative	0.004
GSM387806	duke	duke:Proliferative	0.005
GSM387928	duke	duke:Proliferative	0.006
GSM387855	duke	duke:Proliferative	0.008
GSM387812	duke	duke:Proliferative	0.009
GSM387872	duke	duke:Proliferative	0.01
GSM387867	duke	duke:Proliferative	0.014
GSM387831	duke	duke:Proliferative	0.017
GSM387977	duke	duke:Proliferative	0.019
GSM387808	duke	duke:Proliferative	0.019
GSM387964	duke	duke:Proliferative	0.02
GSM387984	duke	duke:Proliferative	0.025
GSM387953	duke	duke:Proliferative	0.048
GSM387921	duke	duke:Proliferative	0.056
GSM387922	duke	duke:Proliferative	0.056
GSM387923	duke	duke:Proliferative	0.057
GSM387932	duke	duke:Proliferative	0.061
GSM387941	duke	duke:Proliferative	0.071
GSM387904	duke	duke:Proliferative	0.155
GSM387973	duke	duke:Proliferative	0.165
GSM387809	duke	duke:Proliferative	0.166
GSM387971	duke	duke:Proliferative	0.178
GSM387959	duke	duke:Proliferative	0.193
GSM387822	duke	duke:Proliferative	0.213
GSM387986	duke	duke:Proliferative	0.519
GSM387926	duke	duke:Proliferative	0.278
GSM387981	duke	duke:Proliferative	0.352
GSM387975	duke	duke:Proliferative	0.548
GSM387969	duke	duke:Proliferative	0.596
GSM387828	duke	duke:Proliferative	0.402
GSM387908	duke	duke:Proliferative	0.553
GSM387987	duke	duke:Proliferative	0.859
GSM387792	duke	duke:Proliferative	0.885
GSM387811	duke	duke:Proliferative	0.743
GSM387833	duke	duke:Proliferative	0.393
GSM387830	duke	duke:Proliferative	0.778
GSM387846	duke	duke:Proliferative	0.605
GSM387976	duke	duke:Proliferative	0.86
GSM387945	duke	duke:Proliferative	0.899
GSM387892	duke	duke:Proliferative	0.901
GSM387854	duke	duke:Proliferative	0.928
GSM387865	duke	duke:Proliferative	0.541
GSM387927	duke	duke:Proliferative	0.934
GSM387955	duke	duke:Proliferative	0.99
GSM387856	duke	duke:Proliferative	0.994
GSM387835	duke	duke:Proliferative	0.995
GSM387843	duke	duke:Proliferative	0.996
GSM387823	duke	duke:Proliferative	0.996
GSM387958	duke	duke:Proliferative	0.998
GSM387914	duke	duke:Proliferative	0.999
GSM387800	duke	duke:Unstable	0
GSM387897	duke	duke:Unstable	0
GSM387801	duke	duke:Unstable	0
GSM387871	duke	duke:Unstable	0
GSM387821	duke	duke:Unstable	0
GSM387924	duke	duke:Unstable	0.004
GSM387951	duke	duke:Unstable	0.004
GSM387965	duke	duke:Unstable	0.007
GSM387948	duke	duke:Unstable	0.009
GSM387810	duke	duke:Unstable	0.014
GSM387887	duke	duke:Unstable	0.02
GSM387890	duke	duke:Unstable	0.06
GSM387934	duke	duke:Unstable	0.1
GSM387825	duke	duke:Unstable	0.351
GSM387878	duke	duke:Unstable	0.682
GSM387906	duke	duke:Unstable	0.082
GSM387940	duke	duke:Unstable	0.719
GSM387877	duke	duke:Unstable	0.974
GSM387845	duke	duke:Unstable	0.242
GSM387962	duke	duke:Unstable	0.932
GSM387970	duke	duke:Unstable	0.906
GSM387849	duke	duke:Unstable	0.957
GSM387888	duke	duke:Unstable	0.958
GSM387954	duke	duke:Unstable	0.963
GSM387889	duke	duke:Unstable	0.192
GSM387874	duke	duke:Unstable	0.97
GSM387967	duke	duke:Unstable	0.995
GSM387858	duke	duke:Unstable	0.998
GSM387983	duke	duke:Unstable	0.998
GSM387842	duke	duke:Unstable	0.999
GSM387859	duke	duke:Unstable	1
TCGA-BR-4267	tcga	tcga:CIN	0
TCGA-CG-5732	tcga	tcga:CIN	0
TCGA-EQ-A4SO	tcga	tcga:CIN	0
TCGA-FP-8211	tcga	tcga:CIN	0
TCGA-HU-A4GH	tcga	tcga:CIN	0
TCGA-HU-A4GP	tcga	tcga:CIN	0
TCGA-CG-5718	tcga	tcga:CIN	0
TCGA-HU-A4H6	tcga	tcga:CIN	0
TCGA-HU-A4H2	tcga	tcga:CIN	0.001
TCGA-D7-6817	tcga	tcga:CIN	0.002
TCGA-D7-6820	tcga	tcga:CIN	0.002
TCGA-IN-7806	tcga	tcga:CIN	0.004
TCGA-D7-8575	tcga	tcga:CIN	0.004
TCGA-HU-A4GC	tcga	tcga:CIN	0.004
TCGA-BR-8286	tcga	tcga:CIN	0.004
TCGA-BR-8484	tcga	tcga:CIN	0.004
TCGA-CD-5799	tcga	tcga:CIN	0.005
TCGA-CG-4437	tcga	tcga:CIN	0.006
TCGA-CD-8534	tcga	tcga:CIN	0.006
TCGA-CG-4469	tcga	tcga:CIN	0.007
TCGA-D7-8576	tcga	tcga:CIN	0.007
TCGA-HF-7133	tcga	tcga:CIN	0.009
TCGA-HU-8610	tcga	tcga:CIN	0.014
TCGA-BR-A4QI	tcga	tcga:CIN	0.014
TCGA-CG-4443	tcga	tcga:CIN	0.015
TCGA-BR-8687	tcga	tcga:CIN	0.017
TCGA-BR-A4PD	tcga	tcga:CIN	0.023
TCGA-FP-8631	tcga	tcga:CIN	0.027
TCGA-FP-7735	tcga	tcga:CIN	0.034
TCGA-BR-4191	tcga	tcga:CIN	0.035
TCGA-D7-6526	tcga	tcga:CIN	0.039
TCGA-D7-6527	tcga	tcga:CIN	0.055
TCGA-HU-A4H5	tcga	tcga:CIN	0.073
TCGA-FP-7829	tcga	tcga:CIN	0.076
TCGA-CG-4436	tcga	tcga:CIN	0.08
TCGA-CG-4466	tcga	tcga:CIN	0.534
TCGA-BR-8679	tcga	tcga:CIN	0.091
TCGA-IN-7808	tcga	tcga:CIN	0.107
TCGA-CG-4476	tcga	tcga:CIN	0.112
TCGA-BR-A4PE	tcga	tcga:CIN	0.138
TCGA-D7-5578	tcga	tcga:CIN	0.155
TCGA-HU-A4GF	tcga	tcga:CIN	0.163
TCGA-D7-A4YT	tcga	tcga:CIN	0.217
TCGA-BR-6454	tcga	tcga:CIN	0.232
TCGA-CG-4304	tcga	tcga:CIN	0.232
TCGA-BR-A4PF	tcga	tcga:CIN	0.236
TCGA-CG-4438	tcga	tcga:CIN	0.626
TCGA-CD-A4MH	tcga	tcga:CIN	0.486
TCGA-CG-4472	tcga	tcga:CIN	0.246
TCGA-IN-8462	tcga	tcga:CIN	0.248
TCGA-BR-4294	tcga	tcga:CIN	0.251
TCGA-D7-6815	tcga	tcga:CIN	0.252
TCGA-CG-4477	tcga	tcga:CIN	0.266
TCGA-CG-4444	tcga	tcga:CIN	0.579
TCGA-BR-4366	tcga	tcga:CIN	0.291
TCGA-D7-6528	tcga	tcga:CIN	0.307
TCGA-BR-A452	tcga	tcga:CIN	0.322
TCGA-BR-4367	tcga	tcga:CIN	0.327
TCGA-CG-4440	tcga	tcga:CIN	0.332
TCGA-D7-A4YU	tcga	tcga:CIN	0.335
TCGA-FP-8099	tcga	tcga:CIN	0.552
TCGA-HU-A4HD	tcga	tcga:CIN	0.39
TCGA-BR-8483	tcga	tcga:CIN	0.903
TCGA-CG-4301	tcga	tcga:CIN	0.44
TCGA-CD-5804	tcga	tcga:CIN	0.505
TCGA-BR-7717	tcga	tcga:CIN	0.506
TCGA-BR-8077	tcga	tcga:CIN	0.695
TCGA-CD-8528	tcga	tcga:CIN	0.674
TCGA-BR-A4J1	tcga	tcga:CIN	0.989
TCGA-BR-A4J8	tcga	tcga:CIN	0.242
TCGA-CG-4441	tcga	tcga:CIN	0.309
TCGA-CD-A48C	tcga	tcga:CIN	0.667
TCGA-BR-8486	tcga	tcga:CIN	0.851
TCGA-CD-8526	tcga	tcga:CIN	0.675
TCGA-BR-7197	tcga	tcga:CIN	0.237
TCGA-BR-4357	tcga	tcga:CIN	0.739
TCGA-D7-6519	tcga	tcga:CIN	0.777
TCGA-BR-A4CS	tcga	tcga:CIN	0.974
TCGA-CD-A486	tcga	tcga:CIN	0.152
TCGA-HU-8604	tcga	tcga:CIN	0.811
TCGA-D7-6822	tcga	tcga:CIN	0.82
TCGA-IP-7968	tcga	tcga:CIN	0.837
TCGA-BR-7901	tcga	tcga:CIN	0.858
TCGA-CG-4449	tcga	tcga:CIN	0.866
TCGA-BR-A4CR	tcga	tcga:CIN	0.992
TCGA-D7-6520	tcga	tcga:CIN	0.89
TCGA-BR-8291	tcga	tcga:CIN	0.893
TCGA-D7-6521	tcga	tcga:CIN	0.9
TCGA-BR-8369	tcga	tcga:CIN	0.61
TCGA-CD-5800	tcga	tcga:CIN	0.954
TCGA-BR-8289	tcga	tcga:CIN	0.926
TCGA-BR-8373	tcga	tcga:CIN	0.934
TCGA-CD-8524	tcga	tcga:CIN	0.939
TCGA-BR-6565	tcga	tcga:CIN	0.949
TCGA-BR-8678	tcga	tcga:CIN	0.949
TCGA-EQ-8122	tcga	tcga:CIN	0.956
TCGA-CD-8529	tcga	tcga:CIN	0.516
TCGA-BR-7716	tcga	tcga:CIN	0.961
TCGA-CD-A487	tcga	tcga:CIN	0.964
TCGA-BR-8297	tcga	tcga:CIN	0.967
TCGA-CG-4475	tcga	tcga:CIN	0.968
TCGA-HF-7136	tcga	tcga:CIN	0.975
TCGA-BR-8485	tcga	tcga:CIN	0.982
TCGA-BR-7723	tcga	tcga:CIN	0.982
TCGA-CG-5724	tcga	tcga:CIN	0.986
TCGA-CD-8535	tcga	tcga:CIN	0.988
TCGA-CG-5719	tcga	tcga:CIN	0.353
TCGA-BR-6458	tcga	tcga:CIN	0.989
TCGA-BR-4369	tcga	tcga:CIN	0.99
TCGA-D7-6525	tcga	tcga:CIN	0.99
TCGA-F1-6875	tcga	tcga:CIN	0.991
TCGA-BR-8080	tcga	tcga:CIN	0.991
TCGA-BR-8683	tcga	tcga:CIN	0.993
TCGA-BR-8682	tcga	tcga:CIN	0.995
TCGA-BR-7715	tcga	tcga:CIN	0.995
TCGA-CD-8530	tcga	tcga:CIN	0.995
TCGA-BR-7959	tcga	tcga:CIN	0.997
TCGA-IN-8663	tcga	tcga:CIN	0.998
TCGA-D7-8578	tcga	tcga:CIN	0.998
TCGA-BR-8365	tcga	tcga:CIN	0.998
TCGA-BR-6564	tcga	tcga:CIN	0.998
TCGA-BR-A4IY	tcga	tcga:CIN	0.999
TCGA-BR-4255	tcga	tcga:CIN	0.999
TCGA-BR-6456	tcga	tcga:CIN	1
TCGA-D7-6518	tcga	tcga:CIN	1
TCGA-D7-6818	tcga	tcga:CIN	1
TCGA-CD-A489	tcga	tcga:CIN	1
TCGA-D7-A4YX	tcga	tcga:EBV	0
TCGA-D7-5577	tcga	tcga:EBV	0
TCGA-BR-6707	tcga	tcga:EBV	0
TCGA-HU-A4G2	tcga	tcga:EBV	0
TCGA-HU-A4H0	tcga	tcga:EBV	0.002
TCGA-BR-8589	tcga	tcga:EBV	0.003
TCGA-D7-8573	tcga	tcga:EBV	0.004
TCGA-CD-5801	tcga	tcga:EBV	0.006
TCGA-BR-6455	tcga	tcga:EBV	0.007
TCGA-BR-4253	tcga	tcga:EBV	0.022
TCGA-CG-5722	tcga	tcga:EBV	0.033
TCGA-BR-7958	tcga	tcga:EBV	0.04
TCGA-HU-8608	tcga	tcga:EBV	0.049
TCGA-BR-A4J4	tcga	tcga:EBV	0.066
TCGA-HU-A4G6	tcga	tcga:EBV	0.231
TCGA-BR-8686	tcga	tcga:EBV	0.342
TCGA-B7-5818	tcga	tcga:EBV	0.684
TCGA-FP-7916	tcga	tcga:EBV	0.68
TCGA-BR-8381	tcga	tcga:EBV	0.402
TCGA-D7-8570	tcga	tcga:EBV	0.485
TCGA-BR-7196	tcga	tcga:EBV	0.804
TCGA-BR-8366	tcga	tcga:EBV	0.751
TCGA-FP-7998	tcga	tcga:EBV	0.92
TCGA-BR-6706	tcga	tcga:EBV	0.942
TCGA-BR-7722	tcga	tcga:GS	0
TCGA-BR-A4J6	tcga	tcga:GS	0
TCGA-CD-8532	tcga	tcga:GS	0
TCGA-HU-A4G3	tcga	tcga:GS	0
TCGA-CG-5734	tcga	tcga:GS	0
TCGA-BR-4371	tcga	tcga:GS	0.008
TCGA-CG-5720	tcga	tcga:GS	0.017
TCGA-BR-8680	tcga	tcga:GS	0.079
TCGA-CG-5717	tcga	tcga:GS	0.275
TCGA-CG-4474	tcga	tcga:GS	0.32
TCGA-BR-8588	tcga	tcga:GS	0.329
TCGA-D7-8579	tcga	tcga:GS	0.526
TCGA-D7-A4Z0	tcga	tcga:GS	0.117
TCGA-BR-8058	tcga	tcga:GS	0.392
TCGA-BR-8367	tcga	tcga:GS	0.36
TCGA-BR-8590	tcga	tcga:GS	0.769
TCGA-BR-6453	tcga	tcga:GS	0.781
TCGA-BR-8677	tcga	tcga:GS	0.794
TCGA-BR-8362	tcga	tcga:GS	0.815
TCGA-CD-8531	tcga	tcga:GS	0.868
TCGA-BR-6803	tcga	tcga:GS	0.907
TCGA-BR-4279	tcga	tcga:GS	0.92
TCGA-D7-6524	tcga	tcga:GS	0.929
TCGA-BR-6563	tcga	tcga:GS	0.942
TCGA-BR-A44T	tcga	tcga:GS	0.949
TCGA-HU-A4GY	tcga	tcga:GS	0.957
TCGA-CG-4462	tcga	tcga:GS	0.961
TCGA-BR-A4IU	tcga	tcga:GS	0.969
TCGA-BR-6801	tcga	tcga:GS	0.564
TCGA-CD-5803	tcga	tcga:GS	0.975
TCGA-BR-8364	tcga	tcga:GS	0.984
TCGA-FP-8210	tcga	tcga:GS	0.986
TCGA-CD-5798	tcga	tcga:GS	0.988
TCGA-BR-7957	tcga	tcga:GS	0.99
TCGA-BR-A4J7	tcga	tcga:GS	0.991
TCGA-BR-A4J5	tcga	tcga:GS	0.993
TCGA-BR-6457	tcga	tcga:GS	0.997
TCGA-BR-8380	tcga	tcga:GS	0.997
TCGA-BR-A4J2	tcga	tcga:GS	0.997
TCGA-D7-8572	tcga	tcga:GS	0.997
TCGA-BR-4187	tcga	tcga:GS	0.998
TCGA-D7-6522	tcga	tcga:GS	0.998
TCGA-D7-8574	tcga	tcga:GS	0.999
TCGA-BR-8384	tcga	tcga:GS	0.999
TCGA-BR-8592	tcga	tcga:GS	0.999
TCGA-BR-8371	tcga	tcga:GS	0.999
TCGA-CD-5813	tcga	tcga:GS	1
TCGA-FP-8209	tcga	tcga:GS	1
TCGA-BR-6705	tcga	tcga:GS	1
TCGA-BR-A453	tcga	tcga:GS	1
TCGA-BR-A4IV	tcga	tcga:GS	1
TCGA-BR-A4IZ	tcga	tcga:GS	1
TCGA-BR-A4J9	tcga	tcga:GS	1
TCGA-BR-6802	tcga	tcga:MSI	0
TCGA-BR-8487	tcga	tcga:MSI	0
TCGA-HU-A4G9	tcga	tcga:MSI	0
TCGA-HU-A4GX	tcga	tcga:MSI	0
TCGA-HU-A4H4	tcga	tcga:MSI	0
TCGA-HU-A4GN	tcga	tcga:MSI	0.001
TCGA-HU-A4G8	tcga	tcga:MSI	0.001
TCGA-FP-A4BE	tcga	tcga:MSI	0.002
TCGA-D7-A4YY	tcga	tcga:MSI	0.002
TCGA-HU-A4H8	tcga	tcga:MSI	0.003
TCGA-CG-5726	tcga	tcga:MSI	0.004
TCGA-BR-7703	tcga	tcga:MSI	0.008
TCGA-BR-4292	tcga	tcga:MSI	0.01
TCGA-F1-6177	tcga	tcga:MSI	0.011
TCGA-F1-6874	tcga	tcga:MSI	0.011
TCGA-BR-8078	tcga	tcga:MSI	0.012
TCGA-BR-4280	tcga	tcga:MSI	0.013
TCGA-BR-8368	tcga	tcga:MSI	0.021
TCGA-HF-7132	tcga	tcga:MSI	0.021
TCGA-BR-6852	tcga	tcga:MSI	0.024
TCGA-BR-6452	tcga	tcga:MSI	0.027
TCGA-HU-A4GT	tcga	tcga:MSI	0.033
TCGA-CG-4306	tcga	tcga:MSI	0.04
TCGA-F1-A448	tcga	tcga:MSI	0.044
TCGA-BR-8372	tcga	tcga:MSI	0.056
TCGA-CD-A4MJ	tcga	tcga:MSI	0.075
TCGA-D7-A4YV	tcga	tcga:MSI	0.084
TCGA-BR-8591	tcga	tcga:MSI	0.117
TCGA-BR-4362	tcga	tcga:MSI	0.129
TCGA-BR-7851	tcga	tcga:MSI	0.138
TCGA-BR-8361	tcga	tcga:MSI	0.591
TCGA-HU-A4GU	tcga	tcga:MSI	0.197
TCGA-BR-7707	tcga	tcga:MSI	0.504
TCGA-BR-4363	tcga	tcga:MSI	0.248
TCGA-CD-8536	tcga	tcga:MSI	0.276
TCGA-HU-A4H3	tcga	tcga:MSI	0.733
TCGA-CG-4442	tcga	tcga:MSI	0.503
TCGA-BR-8284	tcga	tcga:MSI	0.315
TCGA-CG-4465	tcga	tcga:MSI	0.76
TCGA-CG-4305	tcga	tcga:MSI	0.38
TCGA-HU-8602	tcga	tcga:MSI	0.39
TCGA-BR-8363	tcga	tcga:MSI	0.861
TCGA-BR-8382	tcga	tcga:MSI	0.652
TCGA-BR-4368	tcga	tcga:MSI	0.968
TCGA-CG-5723	tcga	tcga:MSI	0.944
TCGA-CD-A4MG	tcga	tcga:MSI	0.866
TCGA-BR-6566	tcga	tcga:MSI	0.242
TCGA-BR-8081	tcga	tcga:MSI	0.899
TCGA-BR-4361	tcga	tcga:MSI	0.936
TCGA-CD-A4MI	tcga	tcga:MSI	0.955
TCGA-CG-5721	tcga	tcga:MSI	0.967
TCGA-BR-4257	tcga	tcga:MSI	0.973
TCGA-BR-4370	tcga	tcga:MSI	0.978
TCGA-BR-8059	tcga	tcga:MSI	0.979
TCGA-BR-4201	tcga	tcga:MSI	0.981
TCGA-B7-5816	tcga	tcga:MSI	0.377
TCGA-BR-4256	tcga	tcga:MSI	0.999
