# Supplementary material for: Predictive biomarkers for 5-fluorouracil and oxaliplatin-based chemotherapy in gastric cancers via profiling of patient-derived xenografts
Source: Nat Commun. 2021 Aug 10;12:4840. doi: 10.1038/s41467-021-25122-4 (PMC8355375; doi:10.1038/s41467-021-25122-4)
Supplement: Supplementary file 7 — Source Data [file 41467_2021_25122_MOESM7_ESM.zip › Source data/Source_Data.Suppelmentary Fig 3a.xlsx]

## Sheet: Sheet0
PDX line	Arm	day0	day2	day4	day7	day9	day11	day14	day16	day18	day21	day23	day25
SJ-G042	VEHICLE	281.953	394.172	451.442	663.636	877.133	1181.57	1371.05	1472.52	1508.66	1813.52	1947.86	2266.86
SJ-G042	VEHICLE	262.337	249.133	279.398	377.547	473.289	492.586	763.869	802.571	974.747	1069.08	1141.28	1236.43
SJ-G042	VEHICLE	216.178	314.184	324.253	629.402	946.557	1194.41	1369.79	1398.77	1408.86	1599.96	1677.98	1952.76
SJ-G042	VEHICLE	163.75	880.81	1068.11	1221.46	1565.69	1656.67	2184.92	2303.94	2389.82	2944.96	3287.39	3399.73
SJ-G042	VEHICLE	152.541	364.219	415.451	555.841	743.528	1143.27	1535.31	1712.2	2261.06	2345.63	2461.77	2542.25
SJ-G042	VEHICLE	220.267	256.137	612.06	1014.22	935.695	1185.79	1461.96	1679.15	1902.78	2281.48	4177.19	4177.19
SJ-G042	VEHICLE	162.109	357.08	444.913	470.863	579.391	1024.12	1049.16	1557.95	1835.01	2175.52	2404.28	3534.65
SJ-G042	FOLFOX	282.539	391.271	509.793	662.761	765.645	894.578	996.043	1077.33	1041.56	1119.71	1632.56	1679.67
SJ-G042	FOLFOX	284.067	493.62	403.818	592.048	563.737	587.839	885.419	834.978	1045.37	986.959	950.306	956.97
SJ-G042	FOLFOX	246.568	273.354	288.311	384.393	437.443	368.248	411.431	404.466	562.211	503.347	459.758	424.99
SJ-G042	FOLFOX	234.999	252.054	269.139	380.193	446.209	529.184	568.022	663.811	725.015	737.5	717.466	654.334
SJ-G042	FOLFOX	184.157	251.212	214.48	217.516	302.227	302.712	317.847	344.765	449.1	426.439	335.669	302.298
SJ-G042	FOLFOX	121.884	195.164	192.712	240.374	339.144	380.59	396.41	605.11	786.98	742.44	748.962	766.479
SJ-G042	FOLFOX	112.759	133.264	101.372	296.096	302.58	267.643	256.693	426.771	572.726	638.036	631.678	642.289

## Sheet: Sheet1
PDX line	Arm	day0	day3	day5	day7	day10	day12	day14	day17	day19	day21	day25	day28
SJ-G064	VEHICLE	149.818	165.069	223.549	248.937	301.779	370.615	417.637	791.369	837.493	878.32	1001.94	968.332
SJ-G064	VEHICLE	105.213	146.57	182.868	187.981	190.296	204.135	219.832	293.07	543.125	519.255	466.95	536.388
SJ-G064	VEHICLE	177.078	191.509	241.41	348.489	374.57	435.542	457.736	501.521	654.188	685.099	961.922	914.681
SJ-G064	FOLFOX	200.569	198.482	204.892	265.362	272.13	276.325	237.428	197.703	255.571	257.581	128.549	150.789
SJ-G064	FOLFOX	123.795	210.859	231.715	213.861	262.564	310.289	234.754	267.488	286.868	429.085	193.704	212.541
SJ-G064	FOLFOX	120.753	127.759	185.309	200.507	286.755	308.452	311.743	282.788	320.735	398.296	298.939	316.491

## Sheet: Sheet2
PDX line	Arm	day0	day2	day5	day7	day9	day12	day14	day16
SJ-G067	VEHICLE	114.996	571.803	778.846	1119.97	1447.99	1706.04	2032.13	2486
SJ-G067	VEHICLE	115.618	602.689	931.896	999.664	1214.36	1276.39	1437.23	1488
SJ-G067	VEHICLE	333.44	346.001	516.08	626.964	911.761	1510.17	2418	2480.69
SJ-G067	VEHICLE	168.03	396.71	666.685	1149.52	1200.21	1494.98	2542.47	3494
SJ-G067	VEHICLE	223.142	568.615	1186.69	1229.11	1481.88	1737.14	2344.31	2715.38
SJ-G067	VEHICLE	260	324.371	666.346	1504.52	1591.58	2252.57	2522.25	3104
SJ-G067	VEHICLE	174.892	379.266	671	1172.12	1328.07	2306.77	3170.43	3270
SJ-G067	FOLFOX	111.466	119.702	111.466	119.702	148.816	189.972	154.962	141
SJ-G067	FOLFOX	214.495	336.9	297.948	579	537.899	389.635	386	384.37
SJ-G067	FOLFOX	150.393	515.86	668.885	527.1	580.799	699.663	744.875	683
SJ-G067	FOLFOX	288.203	658.8	517.01	664.675	872.581	630.868	609	593.028
SJ-G067	FOLFOX	190.882	335.36	495.229	595.157	747.918	917.283	799.203	784
SJ-G067	FOLFOX	239.976	408.574	427.798	454.317	636.262	675.072	570.973	526
SJ-G067	FOLFOX	301.626	726.397	1126.79	1276.17	1366.39	1367.34	1202.65	1175

## Sheet: Sheet3
PDX line	Arm	day0	day3	day5	day7	day10	day12	day14	day17
SJ-G127	VEHICLE	198.579	274.532	436.985	611.275	1221.08	1295.85	2261.55	3483.91
SJ-G127	VEHICLE	252.739	375.026	554.77	921.421	1700.05	2314.17	3766.5	4207.94
SJ-G127	VEHICLE	226.015	222.677	402.969	841.88	1251.72	1909.55	2128.91	3381.91
SJ-G127	VEHICLE	144.087	176.752	385.965	851.685	937.44	1095.18	1798.15	2886.15
SJ-G127	FOLFOX	240.242	393.794	634.222	896.997	1038.83	1220.24	1189.48	2017.29
SJ-G127	FOLFOX	122.435	465.215	249.992	283.121	323.288	535.903	579.391	689.992
SJ-G127	FOLFOX	163.396	196.736	226.239	397.734	355.718	572.025	673.158	790.755
SJ-G127	FOLFOX	271.955	308.773	448.57	749.852	529.158	634.897	843.498	917.068

## Sheet: Sheet4
PDX line	Arm	day0	day2	day4	day7	day9	day11	day14	day16	day18
SJ-G182	VEHICLE	252.38	498.603	528.178	738.492	876.826	1178.91	1183.37	1351.35	1560.39
SJ-G182	VEHICLE	337.044	398.932	570.104	627.382	678.26	879.486	836.038	972.601	1111.91
SJ-G182	VEHICLE	312.895	467.029	479.029	637.345	721.647	854.489	1002.44	1096.44	1197.21
SJ-G182	VEHICLE	295.616	370.357	430.142	467.204	481.24	620.01	679.313	912.446	1017.55
SJ-G182	FOLFOX	336.127	388.493	472.944	543.986	585.404	591.237	735.882	627.374	531.566
SJ-G182	FOLFOX	278.593	274.838	347.625	368.932	379.694	392.994	351.909	372.523	377.512
SJ-G182	FOLFOX	310.072	360.162	422.237	407.396	493.778	529.961	489.722	555.327	506.481
SJ-G182	FOLFOX	260.129	388.133	409.039	400.308	437.5	469.376	507.84	510.669	558.076

## Sheet: Sheet5
PDX line	Arm	day0	day2	day4	day7	day9	day11	day15	day16	day18	day21	day23	day25	day28
SJ-G187	VEHICLE	133	191	275	276	291	304	314	332	379	418	512	584	599
SJ-G187	VEHICLE	216	159	227	248	281	320	361	345	392	435	497	532	606
SJ-G187	VEHICLE	190	250	457	518	526	541	593	630	722	746	809	889	1020
SJ-G187	VEHICLE	181	284	497	530	464	454	810	847	920	793	806	844	847
SJ-G187	VEHICLE	162	173	226	213	271	292	405	409	504	633	655	736	721
SJ-G187	FOLFOX	160	210	273	262	437	383	263	289	357	355	362	380	239
SJ-G187	FOLFOX	205	278	401	397	435	499	484	520	521	523	489	492	431
SJ-G187	FOLFOX	162	257	266	256	371	401	351	387	425	402	373	393	196
SJ-G187	FOLFOX	193	285	293	215	267	361	439	493	570	464	472	477	351
SJ-G187	FOLFOX	147	175	253	221	308	426	391	415	481	419	389	287	270

## Sheet: Sheet6
PDX line	Arm	days0	days3	days5	days7	days11	days14	days18	days21	days23
SJ-G213	VEHICLE	209.011	324.034	364.468	416.817	474.516	644.449	1162.53	1252.49	1493.22
SJ-G213	VEHICLE	151.837	177.143	231.228	299.275	296.663	570.15	777.345	1003.54	1045.83
SJ-G213	VEHICLE	140.667	201.879	247.715	292.977	499.142	703.787	1050.39	1192.79	1395.78
SJ-G213	VEHICLE	158.272	271.643	294.821	372.604	759.146	865.086	1528.35	1637.34	2128.07
SJ-G213	FOLFOX	180.899	199.98	243.174	388.075	295.645	392.617	454.198	455.395	508.305
SJ-G213	FOLFOX	153.519	178.357	188.507	168.501	330.846	235.113	274.58	439.678	353.38
SJ-G213	FOLFOX	143.469	177.565	219.146	278.722	208.614	544.098	802.525	840.089	791.191
SJ-G213	FOLFOX	213.42	229.43	273.508	321.648	398.72	483.555	487.063	490.241	638.599

## Sheet: Sheet7
PDX line	Arm	day0 (drug treatment)	day1	day3	day6	day8	day10	day13	day15	day17	day20	day22	day24	day27
SJ-G220	VEHICLE	133.891	197.345	281.586	376.071	427.574	521.112	623.932	1223.69	1667.62	1322.69	2152.95	2509.54	2554.99
SJ-G220	VEHICLE	140.411	160.217	220.643	262.676	358.615	330.634	385.26	475.642	617.375	693.662	765.985	894.007	1034.01
SJ-G220	VEHICLE	186.958	190.12	364.732	403.396	424.431	525.17	645.387	709.381	979.384	1041.11	1346.95	1500.5	2210.12
SJ-G220	VEHICLE	124.023	254.422	271.184	473.339	602.969	872.479	1165.64	1363.44	1536.71	1898.72	2135.92	1881.29	2959.71
SJ-G220	FOLFOX	145.631	184.896	159.492	144	104.671	81.0865	69.4724	59.5477	60.0192	48.1215	71.4431	56.0701	33.6187
SJ-G220	FOLFOX	108.721	153.631	234.286	151.29	83.1613	60.0935	47.2985	49.1065	38.6538	34.6371	49.6911	40.8994	24.9218
SJ-G220	FOLFOX	157.538	210.177	206.643	221.91	258.491	198.514	176.483	161.543	183.296	169.022	241.812	212.244	275.216
SJ-G220	FOLFOX	192.141	241.895	295.858	262.185	206.173	165.182	130.563	170.27	222.879	307.475	440.811	658.414	587.703

## Sheet: Sheet8
Sample	arm	day0	day3	day5	day7	day11	day12	day14	day17	day19	day21
SJ-G222	VEHICLE	216	269	305	356	507	563	607	935	1432	1455
SJ-G222	VEHICLE	184	264	361	407	468	501	610	848	1094	1270
SJ-G222	VEHICLE	183	207	224	270	394	404	423	556	684	754
SJ-G222	VEHICLE	207	398	417	502	836	1022	1110	1157	1221	2032
SJ-G222	FOLFOX	188	175	179	182	415	429	558	444	368	412
SJ-G222	FOLFOX	199	177	221	233	305	363	396	396	405	462
SJ-G222	FOLFOX	184	190	191	211	414	467	473	504	543	583
SJ-G222	FOLFOX	167	194	196	204	277	294	324	375	455	435

## Sheet: Sheet9
PDX line	Arm	day0	day2	day5	day7	day9	day12	day14	day16	day19	day21
SJ-G263	VEHICLE	214	402	391	804	700	772	903	1104	1184	1425
SJ-G263	VEHICLE	182	294	321	561	714	780	1025	1233	1218	1522
SJ-G263	VEHICLE	228	337	423	658	684	932	1188	1346	1348	1621
SJ-G263	VEHICLE	164	242	285	416	426	433	520	497	582	599
SJ-G263	FOLFOX	215	243	259	257	283	362	449	509	434	574
SJ-G263	FOLFOX	178	180	196	243	228	239	307	183	238	291
SJ-G263	FOLFOX	224	242	275	268	257	315	426	209	256	288
SJ-G263	FOLFOX	184	260	191	263	259	299	320	227	321	330

[truncated: 3 more sheets: Sheet10, Sheet11, Sheet12]
