# Supplementary material for: Predictive biomarkers for 5-fluorouracil and oxaliplatin-based chemotherapy in gastric cancers via profiling of patient-derived xenografts
Source: Nat Commun. 2021 Aug 10;12:4840. doi: 10.1038/s41467-021-25122-4 (PMC8355375; doi:10.1038/s41467-021-25122-4)
Supplement: Supplementary file 7 — Source Data [file 41467_2021_25122_MOESM7_ESM.zip › Source data/Source_Data.Suppelmentary Fig 3b.xlsx]

## Sheet: Sheet1
PDX line	Arm	day0	day2	day4	day7	day9	day11	day14	day16	day18
SJ-G018	VEHICLE	204.001	276.117	606.928	616.96	857.686	1014.58	1239.82	1594.35	2317.72
SJ-G018	VEHICLE	159.324	148.32	636.763	708.205	823.533	876.842	1261.65	1812.76	2128.33
SJ-G018	VEHICLE	117.044	245.389	527.122	756.367	781.488	985.915	1260.77	1479.59	2053.68
SJ-G018	VEHICLE	121.39	267.171	263.16	264.122	336.312	351.657	408.726	555.216	728.83
SJ-G018	FOLFOX	152.916	157.907	153.692	747.909	685.169	1232.38	1576.46	1681.5	2026.64
SJ-G018	FOLFOX	232.627	297.35	302.995	711.095	771.865	998.337	695.559	1403.78	1223.01
SJ-G018	FOLFOX	216.939	296.752	305.085	368.14	419.127	458.705	749.929	837.025	836.768
SJ-G018	FOLFOX	110.452	138.201	168.314	239.563	216.887	272.757	355.27	376.688	387.895

## Sheet: Sheet2
PDX line	Arm	day0	day2	day4	day7	day9	day11	day14	day16	day18	day21	day23	day25	day28
SJ-G080	VEHICLE	332.112	427.3	450.337	461.373	597.371	598.361	601.483	737.384	739.88	740.34	737.499	909.389	901.006
SJ-G080	VEHICLE	401.716	424.108	529.664	540.317	566.231	666.448	719.558	741.877	790.691	867.646	951.442	1083.31	1128.46
SJ-G080	VEHICLE	338.24	386.489	405.472	408.277	478.133	591.837	573.796	664.292	661.235	686.789	823.48	848.174	1062.2
SJ-G080	VEHICLE	347.373	367.008	438.072	516.722	541.027	553.536	598.878	592.234	724.881	911.26	928.46	959.453	977.333
SJ-G080	VEHICLE	354.171	402.786	442.218	467.237	528.375	640.593	787.486	736.85	851.868	1055.86	1171.57	1392.3	1395.09
SJ-G080	FOLFOX	352.606	329.787	376.515	411.488	436.298	403.835	461.697	495.629	606.987	622.249	718.375	682.421	776.031
SJ-G080	FOLFOX	336.935	340.909	333.334	429.804	447.261	475.447	603.935	427.535	555.665	625.706	624.927	691.37	796.042
SJ-G080	FOLFOX	314.698	302.235	333.929	419.167	494.736	731.915	448.787	418.817	491.125	471.318	539.463	589.709	625.156
SJ-G080	FOLFOX	359.399	315.628	528.196	618.033	479.45	709.833	835.99	1005.76	952.279	1088.01	1111.93	1054.72	878.71
SJ-G080	FOLFOX	363.226	453.529	532.633	595.815	463.75	614.157	659.281	647.374	593.165	639.89	1009.43	887.493	939.701

## Sheet: Sheet3
PDX line	Arm	day0	day3	day5	day7	day10	day12	day14
SJ-G082	VEHICLE	313.45	473.273	497.156	528.851	696.225	647.851	730.608
SJ-G082	VEHICLE	385.109	475.282	484.741	980.29	897.742	1028.76	1133.77
SJ-G082	VEHICLE	348.573	445.495	525.819	1184.67	1146.48	1353.75	1957.22
SJ-G082	VEHICLE	424.156	466.312	626.403	1155.81	1257.41	1587.86	1593.44
SJ-G082	FOLFOX	373.643	674.307	694.931	1141.96	1422.43	1352.71	1374.33
SJ-G082	FOLFOX	361.267	390.13	741.724	846.23	641.536	796.506	786.112
SJ-G082	FOLFOX	335.528	270.594	385.769	354.265	520.106	713.672	779
SJ-G082	FOLFOX	407.965	467.594	391.297	416.445	461.408	487.225	495.81

## Sheet: Sheet4
PDX line	Arm	day0	day2	day5	day7	day9	day13	day14	day16
SJ-G170	VEHICLE	141.77	268.838	297.636	320.276	337.305	373.518	475.875	606.989
SJ-G170	VEHICLE	201.98	264.079	310.322	320.498	323.889	503.767	527.452	616.906
SJ-G170	VEHICLE	165.795	188.869	274.604	333.245	399.994	417.345	430.119	472.864
SJ-G170	VEHICLE	115.688	142.931	158.336	191.748	220.609	240.547	328.564	385.541
SJ-G170	FOLFOX	166.301	183.467	310.878	222.605	221.3	349.448	335.492	358.302
SJ-G170	FOLFOX	168.074	206.749	246.24	321.465	255.996	257.326	279.29	293.968
SJ-G170	FOLFOX	127.694	182.988	240.914	318.611	352.304	342.14	331.578	311.805
SJ-G170	FOLFOX	174.24	218.658	216.526	360.547	330.643	312.12	310.964	396.119

## Sheet: Sheet5
PDX line	Arm	day0	day1	day4	day6	day8	day11	day13	day15	day18	day20	day21
SJ-G209	VEHICLE	192	208	283	393	343	457	534	510	582	827	844
SJ-G209	VEHICLE	163	160	183	234	284	551	503	535	739	1025	1058
SJ-G209	VEHICLE	194	197	249	335	402	735	862	816	754	1216	1430
SJ-G209	VEHICLE	233	238	280	469	477	614	757	631	709	998	1083
SJ-G209	FOLFOX	209	215	226	304	317	445	507	567	606	789	813
SJ-G209	FOLFOX	218	222	280	404	502	765	671	766	889	929	979
SJ-G209	FOLFOX	200	213	273	240	411	546	592	607	501	872	1009
SJ-G209	FOLFOX	182	192	217	167	291	360	334	368	329	412	441

## Sheet: Sheet6
PDX line	Arm	day0	day2	day5	day7	day9	day12	day14	day16
SJ-G210	VEHICLE	309.423	476.204	541.341	524.891	620.487	632.261	693.177	697.282
SJ-G210	VEHICLE	257.977	314.829	362.559	393.565	383.977	444.771	467.84	934.699
SJ-G210	VEHICLE	241.245	244.015	298.41	326.738	438.885	426.379	493.039	518.801
SJ-G210	FOLFOX	282.856	329.362	382.416	491.063	429.856	472.24	326.439	362.463
SJ-G210	FOLFOX	278.987	371.3	452.646	482.61	489.073	466.533	446.571	458.668
SJ-G210	FOLFOX	249.571	300.487	317.082	423.191	463.756	281.322	366.76	501.362

## Sheet: Sheet7
PDX line	Arm	day0	day2	day5	day7	day9	day12	day14	day16	day19	day21	day23	day26	day28
SJ-G247	VEHICLE	242.903	431.39	458.817	555.945	647.962	694.637	726.905	754.277	842.321	864.598	1002.64	1036.75	1247.1
SJ-G247	VEHICLE	276.065	360.344	398.061	552.781	582.665	599.326	649.145	734.67	774.424	820.413	939.742	1019.79	1221.02
SJ-G247	VEHICLE	207.439	353.141	401.634	427.352	428.295	451.54	474.091	485.667	587.397	606.017	639.61	708.514	858.296
SJ-G247	VEHICLE	227.161	297.45	357.742	406.577	470.032	585.887	659.337	665.822	817.957	930.465	990.084	1015.43	1133.5
SJ-G247	FOLFOX	229.781	266.042	325.728	364.499	332.784	655.087	666.133	598.246	646.455	637.838	665.699	634.941	694.088
SJ-G247	FOLFOX	267.014	331.918	348.332	497.062	577.196	537.341	554.35	552.327	654.427	674.444	593.068	669.616	901.447
SJ-G247	FOLFOX	226.789	307.729	361.947	534.398	459.108	625.324	798.539	703.022	702.061	803.829	806.588	831.639	1118.99
SJ-G247	FOLFOX	211.79	284.344	309.02	331.257	329.799	330.382	328.098	370.708	402.683	432.344	494.09	567.297	545.8

## Sheet: Sheet8
PDX line	Arm	day0	day1	day4	day6	day8	day11	day13	day15	day18	day20	day21
SJ-G345	VEHICLE	192	208	283	393	343	457	534	510	582	827	844
SJ-G345	VEHICLE	163	160	183	234	284	551	503	535	739	1025	1058
SJ-G345	VEHICLE	194	197	249	335	402	735	862	816	754	1216	1430
SJ-G345	VEHICLE	233	238	280	469	477	614	757	631	709	998	1083
SJ-G345	FOLFOX	209	215	226	304	317	445	507	567	606	789	813
SJ-G345	FOLFOX	218	222	280	404	502	765	671	766	889	929	979
SJ-G345	FOLFOX	200	213	273	240	411	546	592	607	501	872	1009
SJ-G345	FOLFOX	182	192	217	167	291	360	334	368	329	412	441
