# Supplementary material for: Predictive biomarkers for 5-fluorouracil and oxaliplatin-based chemotherapy in gastric cancers via profiling of patient-derived xenografts
Source: Nat Commun. 2021 Aug 10;12:4840. doi: 10.1038/s41467-021-25122-4 (PMC8355375; doi:10.1038/s41467-021-25122-4)
Supplement: Supplementary file 7 — Source Data [file 41467_2021_25122_MOESM7_ESM.zip › Source data/Source_Data.Suppelmentary Fig 3c.xlsx]

## Sheet: Sheet1
PDX line	Arm	day0	day2	day5	day7	day9	day12	day14	day16
SJ-G221	VEHICLE	201.518	363.201	458.227	520.539	636.571	657.799	916.025	941.748
SJ-G221	VEHICLE	243.248	278.692	323.732	521.955	762.319	796.093	811.469	875.691
SJ-G221	VEHICLE	203.145	252.448	299.293	314.225	373.532	400.99	404.006	410.418
SJ-G221	FOLFOX	237.456	264.153	370.838	447.452	492.992	502.063	558.84	616.507
SJ-G221	FOLFOX	222.326	212.908	284.803	384.102	383.616	405.339	409.344	412.641
SJ-G221	FOLFOX	248.071	310.401	450.032	603.172	624.596	600.946	619.754	700.958

## Sheet: Sheet2
PDX line	Arm	day0	day3	day5	day7	day10	day12	day14	day17	day19	day21	day24	day26	day28
SJ-G129	VEHICLE	343.084	381.624	503.281	712.776	795.866	1355.94	1069.47	1131.7	1142.38	1271.11	1438.32	1406.02	1670.13
SJ-G129	VEHICLE	122.87	210.185	206.344	257.709	360.653	471.498	803.374	869.306	1180.9	1434.68	1705.77	1829.98	2292.13
SJ-G129	VEHICLE	110.896	136.174	212.967	282.787	409.594	485.551	580.158	795.758	1292.1	1390.79	1773.92	2031.31	2327.23
SJ-G129	VEHICLE	176.749	227.723	322.466	404.82	639.146	719.422	744.971	1200.89	1904.05	2103.22	2411.11	3586.17	3747.06
SJ-G129	FOLFOX	190.734	200.876	351.808	466.805	605.171	782.43	856.364	1228.56	1225.73	1553.61	1269.42	1478.41	1343.12
SJ-G129	FOLFOX	166.696	349.719	426.107	583.509	659.529	923.441	1124.04	1180.78	1571.64	1541.15	1653.94	2059.21	1754.94
SJ-G129	FOLFOX	115.699	183.043	196.478	270.608	375.028	417.963	551.186	549.234	693.251	716.457	906.659	1131.41	974.012
SJ-G129	FOLFOX	108.344	232.974	266.386	392.543	551.693	859.715	1019.05	1305.09	1237.95	1738.78	1844.05	2818.51	2774.4

## Sheet: Sheet3
PDX line	Arm	day0	day2	day5	day7	day9	day12	day14	day15
SJ-G140	VEHICLE	139.636	206.777	236.108	237.591	322.727	487.749	512.689	528.869
SJ-G140	VEHICLE	459.093	547.024	635.521	844.289	870.072	1052.87	1051.12	1032.25
SJ-G140	VEHICLE	343.544	407.497	448.32	397.528	475.387	596.602	589.315	601.66
SJ-G140	FOLFOX	239.94	336.164	393.132	407.534	300.347	506.829	586.66	560.495
SJ-G140	FOLFOX	138.891	383.368	377.889	355.773	301.971	247.533	298.4	298.426
SJ-G140	FOLFOX	231.953	298.519	355.312	585.211	525.628	514.847	549.528	488.122

## Sheet: Sheet4
PDX line	Arm	day0	day2	day4	day7	day9	day11	day14	day16	day18
SJ-G250	VEHICLE	220.242	305.042	390.986	420.508	507.039	583.388	598.618	643.361	647.508
SJ-G250	VEHICLE	112.526	144.905	215.502	232.705	317.935	322.541	428.769	476.418	500.177
SJ-G250	VEHICLE	165.921	340.291	499.602	543.346	1088.72	1302.41	1664.61	1938.43	2002.91
SJ-G250	FOLFOX	176.941	214.909	319.737	345.127	426.419	486.065	639.215	686.803	703.31
SJ-G250	FOLFOX	112.239	174.131	362.276	549.5	879.542	1043.48	994.749	959.955	1001.41
SJ-G250	FOLFOX	139.753	287.964	452.014	555.621	606.181	975.624	997.776	1044.1	1201.56

## Sheet: Sheet5
PDX line	Arm	day0	day2	day6	day7	day9	day12	day14	day16
SJ-G033	VEHICLE	140.096	214.09	257.147	475.572	478.923	518.449	576.799	690.832
SJ-G033	VEHICLE	156.82	166.304	199.142	207.409	217.943	268.627	308.432	511.164
SJ-G033	VEHICLE	124.91	141.087	170.155	296.332	319.883	372.012	507.271	372.012
SJ-G033	FOLFOX	136.023	143.603	159.359	163.96	183.995	195.934	320.753	327.217
SJ-G033	FOLFOX	173.567	220.894	377.436	463.321	526.628	529.743	535.313	646.834
SJ-G033	FOLFOX	148.593	221.772	390.593	398.891	377.359	488.155	449.47	428.489

## Sheet: Sheet6
PDX line	Arm	day0	day2	day4	day7	day9	day11	day15	day16	day18
SJ-G088	VEHICLE	102.756	194.215	199.242	253.514	269.62	299.774	474.468	478.834	482.811
SJ-G088	VEHICLE	177.135	310.752	445.13	647	766.46	898.81	921.975	928.263	929.376
SJ-G088	VEHICLE	159.99	123.425	212.645	216.951	349.673	399.707	404.391	409.101	540.145
SJ-G088	FOLFOX	155.423	173.288	236.882	262.676	261.076	230.467	180.866	180.284	175.644
SJ-G088	FOLFOX	162.277	373.728	421.246	398.207	402.797	439.558	455.16	465.641	469.674
SJ-G088	FOLFOX	112.578	265.661	323.589	563.507	966.577	1119.74	953.219	966.109	916.437

## Sheet: Sheet7
PDX line	Arm	day0	day1	day4	day6	day8	day12
SJ-G114	VEHICLE	134.099	180.298	210.84	275.217	430.336	570.391
SJ-G114	VEHICLE	121.07	211.159	231.804	261.803	203.978	490.852
SJ-G114	VEHICLE	193.121	400.447	415.336	817.978	872.997	1154.26
SJ-G114	FOLFOX	128.781	153.91	211.308	279.13	284.661	317.812
SJ-G114	FOLFOX	122.816	168.808	195.868	192.732	289.655	329.46
SJ-G114	FOLFOX	119.529	176.186	443.556	653.072	872.94	915.244

## Sheet: Sheet8
PDX line	Arm	day0	day2	day4	day7	day9	day11	day14	day16	day18
SJ-IMX47	VEHICLE	197.47	208.94	332.705	346.938	425.282	494.487	642.659	675.407	717.647
SJ-IMX47	VEHICLE	280.667	321.442	618.287	921.581	1134.35	1659.43	2027.95	2830.9	3423.06
SJ-IMX47	VEHICLE	247.832	256.717	390.197	543.62	651.751	892.533	1157.69	1825.19	2268.82
SJ-IMX47	VEHICLE	218.276	350.814	400.932	521.209	570.669	652.8	850.045	1210.44	1285.4
SJ-IMX47	FOLFOX	272.204	367.544	377.348	523.301	579.985	584.501	680.126	850.228	770.849
SJ-IMX47	FOLFOX	256.453	279.418	395.675	434.1	575.72	638.493	792.271	840.813	1329.73
SJ-IMX47	FOLFOX	217.75	365.822	593.742	692.786	759.363	800.865	995.611	1117.43	1249.72
SJ-IMX47	FOLFOX	230.78	381.873	532.762	505.237	863.584	1104.92	1259.71	1422.48	2018.15

## Sheet: Sheet9
PDX line	Arm	day0	day2	day5	day7	day9	day12	day14	day16	day19	day21
SJ-G304	VEHICLE	192.215	208.241	220.499	291.986	426.647	608.457	554.662	530.602	1095.23	1168.44
SJ-G304	VEHICLE	218.765	244.894	309.979	411.778	415.062	697.72	749.499	853.857	827.754	1031.42
SJ-G304	VEHICLE	116.109	136.088	139.198	126.576	170.626	192.383	219.775	258.406	225.731	232.031
SJ-G304	FOLFOX	211.387	238.585	268.797	264.697	245.265	453.846	516.681	587.315	845.831	1149.52
SJ-G304	FOLFOX	157.21	189.367	211.742	323.372	293.562	337.381	411.778	528.058	654.651	663.289
SJ-G304	FOLFOX	203.407	211.465	228.174	217.668	193.739	212.576	235.329	275.656	322.467	340.943

## Sheet: Sheet10
PDX line	Arm	day0	day2	day5	day7	day9	day12	day14
SJ-G399	VEHICLE	194	548	1019	1417	1374	1615	1611
SJ-G399	VEHICLE	206	350	1273	1194	1128	1987	2592
SJ-G399	VEHICLE	198	353	701	1096	1072	1523	1319
SJ-G399	VEHICLE	215	801	1208	1787	1998	2101
SJ-G399	FOLFOX	180	294	552	888	723	1093	1335
SJ-G399	FOLFOX	205	712	1366	1349	1390	3477	3520
SJ-G399	FOLFOX	201	419	686	1126	1080	1324	1325
SJ-G399	FOLFOX	195	749	705	1253	1292	1366	1260

[truncated: 1 more sheets: Sheet11]
