# Supplementary material for: Predictive biomarkers for 5-fluorouracil and oxaliplatin-based chemotherapy in gastric cancers via profiling of patient-derived xenografts
Source: Nat Commun. 2021 Aug 10;12:4840. doi: 10.1038/s41467-021-25122-4 (PMC8355375; doi:10.1038/s41467-021-25122-4)
Supplement: Supplementary file 7 — Source Data [file 41467_2021_25122_MOESM7_ESM.zip › Source data/Source_Data.Suppelmentary Fig 4.xlsx]

## Sheet: Supplementary Fig4
PDX response	Sample	P0 days to > 300mm3 (a)	days to >1500 mm3 (b)
N	SJ-G250	150	26
N	SJ-IMX47	100	15
N	SJ-G140	55	40
N	SJ-G141	42	7
N	SJ-G088	35	50
N	SJ-G221	35	29
N	SJ-G129	21	19
N	SJ-G114	21	31
N	SJ-G033	21	50
N	SJ-G399	19	11
N	SJ-G304	14	40
R	SJ-G187	180	50
R	SJ-G263	160	24
R	SJ-G222	110	24
R	SJ-G127	62	11
R	SJ-G182	55	23
R	SJ-G284	40	16
R	SJ-G213	40	23
R	SJ-G311	30	10
R	SJ-G064	27	50
R	SJ-G067	15	10
R	SJ-G042	12	15
R	SJ-G220	12	21
R	SJ-G362	10	15
