# Supplementary material for: Predictive biomarkers for 5-fluorouracil and oxaliplatin-based chemotherapy in gastric cancers via profiling of patient-derived xenografts
Source: Nat Commun. 2021 Aug 10;12:4840. doi: 10.1038/s41467-021-25122-4 (PMC8355375; doi:10.1038/s41467-021-25122-4)
Supplement: Supplementary file 7 — Source Data [file 41467_2021_25122_MOESM7_ESM.zip › Source data/Source_Data.Suppelmentary Fig 7c.xlsx]

## Sheet: Supplementary Fig7c
PDX response	Sample	TP53 mutation status	log2(CDKN2A)	log2(MDM2)	P53 activity score
NR	SJ-G129	p53 wt	-1.04472	-0.986406	-1.01556
NR	SJ-G399	p53 wt	-0.716719	-0.6368	-0.67676
NR	SJ-G033	p53 mut	-1.55278	0.233616	-0.659583
NR	SJ-G141	p53 mut	-1.08648	0.263993	-0.411242
NR	SJ-G088	p53 mut	-0.971626	0.267553	-0.352036
NR	SJ-IMX47	p53 mut	-0.395962	0.138426	-0.128768
NR	SJ-G250	p53 mut	-1.24861	1.0254	-0.111605
NR	SJ-G221	p53 mut	-0.235914	0.430598	0.0973423
NR	SJ-G304	p53 wt	0.587804	0.390505	0.489154
NR	SJ-G140	p53 wt	-0.0162887	1.40756	0.695638
NR	SJ-G114	p53 mut	0.550572	1.12101	0.835793
R	SJ-G220	p53 wt	-3.0908	-0.711753	-1.90128
R	SJ-G042	p53 mut	-1.12178	-0.830734	-0.976256
R	SJ-G362	p53 wt	-1.51124	-0.336934	-0.924086
R	SJ-G187	p53 mut	-0.401888	-0.351218	-0.376553
R	SJ-G127	p53 mut	-0.933497	0.404195	-0.264651
R	SJ-G263	p53 mut	-0.129946	0.0279826	-0.0509818
R	SJ-G284	p53 mut	-0.298573	0.291683	-0.00344493
R	SJ-G067	p53 wt	-0.447189	1.11245	0.332632
R	SJ-G213	p53 wt	-0.341369	1.94389	0.801263
R	SJ-G311	p53 wt	-1.26907	3.33591	1.03342
R	SJ-G182	p53 wt	0.187203	2.31673	1.25196
R	SJ-G064	p53 wt	1.05993	2.0643	1.56211
R	SJ-G222	p53 wt	1.71223	2.34995	2.03109
